# Supplementary material for: Structural basis for Vipp1 membrane binding: from loose coats and carpets to ring and rod assemblies
Source: Nat Struct Mol Biol. 2024 Oct 8;32(3):555–70. doi: 10.1038/s41594-024-01399-z (PMC11919686; doi:10.1038/s41594-024-01399-z)
Supplement: Supplementary file 4 — Statistical source data. [file 41594_2024_1399_MOESM4_ESM.xlsx]

## Sheet: C
Radius [A]	Type I Tubes	Radius [A]	Type II 270A Tubes	Radius [A]	Type II 285A Tubes
1.7329	0	1.16185	0	1.16185	0
3.4671	0	2.32371	0	2.32371	0
5.2	0	3.48556	0	3.48556	0
6.9329	0	4.64741	0	4.64741	0
8.6671	0	5.8084	0	5.8084	0
10.4	0	6.97025	0	6.97025	0
12.1329	0	8.1321	0	8.1321	0
13.8671	0	9.29396	0	9.29396	0
15.6	0	10.4558	0	10.4558	0
17.3329	0	11.6177	0	11.6177	0
19.0671	0	12.7795	0	12.7795	0
20.8	0	13.9414	0	13.9414	0
22.5329	0	15.1032	0	15.1032	0
24.2671	0	16.2651	0	16.2651	0
26	0	17.4261	0	17.4261	0
27.7329	0	18.5879	0	18.5879	0
29.4671	0	19.7498	0	19.7498	0
31.2	0	20.9116	0	20.9116	0
32.9329	0	22.0735	0	22.0735	0
34.6671	0	23.2353	0	23.2353	0
36.4	0	24.3972	0	24.3972	0
38.1329	0	25.559	0	25.559	0
39.8671	0	26.7209	0	26.7209	0
41.6	-0.0002074	27.8827	-0.0007325	27.8827	0
43.3329	-0.00627	29.0437	-0.00673	29.0437	0
45.0671	-0.01518	30.2056	-0.01106	30.2056	0
46.8	-0.01108	31.3674	-0.00865	31.3674	-0.0006572
48.5329	0.00368	32.5293	-0.00403	32.5293	-0.00825
50.2671	0.01883	33.6911	0.00137	33.6911	-0.01532
52	0.03248	34.853	0.00711	34.853	-0.01442
53.7329	0.04286	36.0148	0.0126	36.0148	-0.01002
55.4671	0.04772	37.1767	0.01741	37.1767	-0.0044
57.2	0.04794	38.3385	0.02122	38.3385	0.0021
58.9329	0.04457	39.5004	0.02381	39.5004	0.00901
60.6671	0.04009	40.6614	0.02522	40.6614	0.0161
62.4	0.03541	41.8232	0.02538	41.8232	0.02272
64.1329	0.03064	42.9851	0.02465	42.9851	0.02806
65.8671	0.02552	44.1469	0.02331	44.1469	0.03187
67.6	0.01953	45.3088	0.02151	45.3088	0.03443
69.3329	0.01117	46.4706	0.01952	46.4706	0.03521
71.0671	0.00257	47.6325	0.01745	47.6325	0.03436
72.8	0.0001039	48.7944	0.01509	48.7944	0.03276
74.5329	0.000147	49.9562	0.01259	49.9562	0.03051
76.2671	0.00294	51.1181	0.00998	51.1181	0.02812
78	0.00717	52.279	0.00754	52.279	0.02588
79.7329	0.01304	53.4409	0.00512	53.4409	0.02386
81.4671	0.01826	54.6028	0.0024	54.6028	0.02175
83.2	0.02269	55.7646	0.0003293	55.7646	0.01929
84.9329	0.02652	56.9265	3.17e-05	56.9265	0.01673
86.6671	0.03077	58.0883	0	58.0883	0.01414
88.4	0.03765	59.2502	0	59.2502	0.01186
90.1329	0.04583	60.412	2.45e-05	60.412	0.00998
91.8671	0.04965	61.5739	0.0002322	61.5739	0.00848
93.6	0.04541	62.7357	0.0006798	62.7357	0.00717
95.3329	0.03645	63.8967	0.00147	63.8967	0.00609
97.0671	0.02896	65.0585	0.00267	65.0585	0.00626
98.8	0.02925	66.2204	0.00408	66.2204	0.00722
100.533	0.03375	67.3823	0.0053	67.3823	0.00908
102.267	0.04111	68.5441	0.00644	68.5441	0.01175
104	0.0486	69.706	0.00877	69.706	0.01449
105.733	0.05215	70.8678	0.01187	70.8678	0.0165
107.467	0.05697	72.0297	0.0157	72.0297	0.01774
109.2	0.06184	73.1915	0.01952	73.1915	0.01781
110.933	0.05946	74.3534	0.02243	74.3534	0.01848
112.667	0.05666	75.5144	0.02445	75.5144	0.02031
114.4	0.05486	76.6762	0.02326	76.6762	0.02293
116.133	0.05122	77.8381	0.0206	77.8381	0.02782
117.867	0.04906	78.9999	0.01793	78.9999	0.0333
119.6	0.04945	80.1618	0.01469	80.1618	0.03844
121.333	0.04891	81.3236	0.01253	81.3236	0.04198
123.067	0.05028	82.4855	0.01255	82.4855	0.04173
124.8	0.04874	83.6473	0.01325	83.6473	0.03832
126.533	0.04331	84.8092	0.01489	84.8092	0.03218
128.267	0.03647	85.9702	0.01878	85.9702	0.02588
130	0.03037	87.132	0.0216	87.132	0.02394
131.733	0.02414	88.2939	0.02558	88.2939	0.02419
133.467	0.01951	89.4557	0.02893	89.4557	0.02457
135.2	0.0166	90.6176	0.03181	90.6176	0.02978
136.933	0.01483	91.7794	0.03329	91.7794	0.03421
138.667	0.01301	92.9413	0.03171	92.9413	0.03773
140.4	0.0096	94.1031	0.03105	94.1031	0.0435
142.133	0.00651	95.265	0.02956	95.265	0.04651
143.867	0.00336	96.4269	0.02701	96.4269	0.04902
145.6	0.00107	97.5878	0.02707	97.5878	0.04898
147.333	-0.0009929	98.7497	0.02733	98.7497	0.04805
149.067	-0.00201	99.9115	0.02571	99.9115	0.04786
150.8	-0.00186	101.073	0.02638	101.073	0.04697
152.533	-0.00188	102.235	0.02697	102.235	0.04572
154.267	-0.00178	103.397	0.02488	103.397	0.04482
156	-0.00121	104.559	0.027	104.559	0.04362
157.733	-0.0008879	105.721	0.02752	105.721	0.04238
159.467	-0.0003053	106.883	0.02651	106.883	0.04255
161.2	-8.83e-05	108.045	0.02672	108.045	0.04145
162.933	0	109.205	0.02532	109.205	0.04074
164.667	0	110.367	0.02428	110.367	0.03995
166.4	0	111.529	0.0212	111.529	0.03951
168.133	0	112.691	0.01898	112.691	0.03924
169.867	0	113.853	0.01778	113.853	0.03883
171.6	0	115.015	0.01472	115.015	0.03951
173.333	0	116.177	0.0129	116.177	0.03825
175.067	0	117.338	0.01173	117.338	0.03428
176.8	0	118.5	0.01033	118.5	0.03118
178.533	0	119.662	0.00945	119.662	0.02713
180.267	0	120.823	0.00909	120.823	0.02351
182	0	121.985	0.00874	121.985	0.02148
183.733	0	123.147	0.00849	123.147	0.01855
185.467	0	124.309	0.0074	124.309	0.01612
187.2	0	125.471	0.00629	125.471	0.01473
188.933	0	126.632	0.00451	126.632	0.01277
190.667	0	127.794	0.00329	127.794	0.01171
192.4	0	128.956	0.00199	128.956	0.0112
194.133	0	130.118	0.001	130.118	0.00992
195.867	0	131.28	-1.22e-05	131.28	0.00841
197.6	0	132.441	-0.0006837	132.441	0.007
199.333	0	133.603	-0.00116	133.603	0.00454
201.067	0	134.765	-0.00139	134.765	0.00291
202.8	0	135.926	-0.00168	135.926	0.00202
204.533	0	137.088	-0.00169	137.088	0.0006545
206.267	0	138.25	-0.00164	138.25	-3e-07
208	0	139.412	-0.00135	139.412	-0.0007446
209.733	0	140.574	-0.0008716	140.574	-0.00131
211.467	0	141.736	-0.0002206	141.736	-0.00165
213.2	0	142.897	0	142.897	-0.00155
214.933	0	144.058	0	144.058	-0.00148
216.667	0	145.22	0	145.22	-0.0013
218.4	0	146.382	0	146.382	-0.0007004
220.133	0	147.544	0	147.544	-0.000328
221.867	0	148.706	0	148.706	-5.22e-05
223.6	0	149.868	0	149.868	0
225.333	0	151.03	0	151.03	0
227.067	0	152.191	0	152.191	0
228.8	0	153.353	0	153.353	0
230.533	0	154.514	0	154.514	0
232.267	0	155.676	0	155.676	0
234	0	156.838	0	156.838	0
235.733	0	158	0	158	0
237.467	0	159.162	0	159.162	0
239.2	0	160.324	0	160.324	0
240.933	0	161.485	0	161.485	0
242.667	0	162.647	0	162.647	0
244.4	0	163.809	0	163.809	0
246.133	0	164.971	0	164.971	0
247.867	0	166.132	0	166.132	0
249.6	0	167.294	0	167.294	0
251.333	0	168.456	0	168.456	0
253.067	0	169.618	0	169.618	0
254.8	0	170.779	0	170.779	0
256.533	0	171.941	0	171.941	0
258.267	0	173.103	0	173.103	0
260	0	174.265	0	174.265	0
		175.427	0	175.427	0
		176.589	0	176.589	0
		177.75	0	177.75	0
		178.911	0	178.911	0
		180.073	0	180.073	0
		181.235	0	181.235	0
		182.397	0	182.397	0
		183.559	0	183.559	0
		184.721	0	184.721	0
		185.883	0	185.883	0
		187.044	0	187.044	0
		188.206	0	188.206	0
		189.367	0	189.367	0
		190.529	0	190.529	0
		191.691	0	191.691	0
		192.853	0	192.853	0
		194.015	0	194.015	0
		195.177	0	195.177	0
		196.338	0	196.338	0
		197.5	0	197.5	0
		198.662	0	198.662	0
		199.824	0	199.824	0
		200.985	0	200.985	0
		202.147	0	202.147	0
		203.309	0	203.309	0
		204.47	0	204.47	0
		205.632	0	205.632	0
		206.794	0	206.794	0
		207.956	0	207.956	0
		209.118	0	209.118	0
		210.28	0	210.28	0
		211.442	0	211.442	0
		212.603	0	212.603	0
		213.764	0	213.764	0
		214.926	0	214.926	0
		216.088	0	216.088	0
		217.25	0	217.25	0
