# Supplementary material for: Structural basis for Vipp1 membrane binding: from loose coats and carpets to ring and rod assemblies
Source: Nat Struct Mol Biol. 2024 Oct 8;32(3):555–70. doi: 10.1038/s41594-024-01399-z (PMC11919686; doi:10.1038/s41594-024-01399-z)
Supplement: Supplementary file 5 — Statistical source data. [file 41594_2024_1399_MOESM5_ESM.xlsx]

## Sheet: C
Diameter [A]	C12 narrow	Diameter[A]	C12 wide
0	0	0	0
1.3	0	1.3	0
2.6	0	2.6	0
3.9	0	3.9	0
5.2	0	5.2	0
6.5	0	6.5	0
7.8	0	7.8	0
9.1	0	9.1	0
10.4	0	10.4	0
11.7	0	11.7	0
13	0	13	0
14.3	0	14.3	0
15.6	0	15.6	0
16.9	0	16.9	0
18.2	0	18.2	0
19.5	0	19.5	0
20.8	0	20.8	0
22.1	0	22.1	0
23.4	0	23.4	0
24.7	0	24.7	0
26	0	26	0
27.3	0	27.3	0
28.6	0	28.6	0
29.9	0	29.9	0
31.2	0	31.2	0
32.5	0	32.5	0
33.8	0	33.8	0
35.1	0	35.1	0
36.4	0	36.4	0
37.7	0	37.7	0
39	0	39	0
40.3	0	40.3	0
41.6	0	41.6	0
42.9	0	42.9	0
44.2	0	44.2	0
45.5	0	45.5	0
46.8	0	46.8	0
48.1	0	48.1	0
49.4	0	49.4	0
50.7	0	50.7	0
52	0	52	0
53.3	0	53.3	0
54.6	0	54.6	0
55.9	0	55.9	0
57.2	0	57.2	0
58.5	0	58.5	0
59.8	0	59.8	0
61.1	0	61.1	0
62.4	0	62.4	0
63.7	0	63.7	0
65	0	65	0
66.3	0	66.3	0
67.6	0	67.6	0
68.9	0	68.9	0
70.2	0	70.2	0
71.5	0	71.5	0
72.8	0	72.8	0
74.1	0	74.1	0
75.4	0	75.4	0
76.7	0	76.7	0
78	0	78	0
79.3	0	79.3	0
80.6	0	80.6	0
81.9	0	81.9	0
83.2	0	83.2	0
84.5	0	84.5	0
85.8	0	85.8	0
87.1	0	87.1	0
88.4	0	88.4	0
89.7	0	89.7	0
91	0	91	0
92.3	0	92.3	0
93.6	0	93.6	0
94.9	0	94.9	0
96.2	0	96.2	0
97.5	0	97.5	0
98.8	0	98.8	0
100.1	0	100.1	0
101.4	0	101.4	0
102.7	0	102.7	0
104	0	104	0
105.3	0	105.3	0
106.6	0	106.6	0
107.9	0	107.9	0
109.2	0	109.2	0
110.5	0	110.5	0
111.8	0	111.8	0
113.1	0	113.1	0
114.4	0	114.4	0
115.7	0	115.7	0
117	0	117	0
118.3	0	118.3	0
119.6	0	119.6	0
120.9	0	120.9	0
122.2	0	122.2	0
123.5	0	123.5	0
124.8	0	124.8	0
126.1	0	126.1	0
127.4	-0.04987	127.4	0
128.7	-0.05453	128.7	0
130	-0.05715	130	0
131.3	-0.05558	131.3	0
132.6	-0.05223	132.6	0
133.9	-0.04411	133.9	0
135.2	-0.03164	135.2	0
136.5	-0.01686	136.5	0
137.8	-0.000186	137.8	0
139.1	0.01763	139.1	0
140.4	0.03952	140.4	0
141.7	0.06793	141.7	0
143	0.10579	143	0
144.3	0.15016	144.3	0
145.6	0.1926	145.6	0
146.9	0.22186	146.9	0
148.2	0.22719	148.2	0
149.5	0.20481	149.5	-0.01104
150.8	0.15961	150.8	-0.02246
152.1	0.10445	152.1	-0.02263
153.4	0.05613	153.4	-0.01915
154.7	0.02979	154.7	-0.01641
156	0.03371	156	-0.01437
157.3	0.06592	157.3	-0.01441
158.6	0.11368	158.6	-0.01634
159.9	0.15707	159.9	-0.01827
161.2	0.18753	161.2	-0.01602
162.5	0.19277	162.5	-0.00898
163.8	0.17762	163.8	0.00639
165.1	0.15577	165.1	0.0308
166.4	0.13987	166.4	0.06254
167.7	0.13299	167.7	0.0971
169	0.1283	169	0.12853
170.3	0.11718	170.3	0.15248
171.6	0.09906	171.6	0.16285
172.9	0.08441	172.9	0.15999
174.2	0.08767	174.2	0.14934
175.5	0.11518	175.5	0.13365
176.8	0.15749	176.8	0.12306
178.1	0.19157	178.1	0.12081
179.4	0.19542	179.4	0.12762
180.7	0.16358	180.7	0.13806
182	0.10714	182	0.14475
183.3	0.04944	183.3	0.14203
184.6	0.01239	184.6	0.12817
185.9	0.00474	185.9	0.1053
187.2	0.01985	187.2	0.0776
188.5	0.03784	188.5	0.04949
189.8	0.05329	189.8	0.02454
191.1	0.0538	191.1	0.00554
192.4	0.04418	192.4	-0.00527
193.7	0.02708	193.7	-0.00963
195	0.01296	195	-0.000894
196.3	0.00396	196.3	0.01498
197.6	0.00774	197.6	0.03462
198.9	0.01855	198.9	0.05332
200.2	0.03517	200.2	0.07142
201.5	0.05159	201.5	0.08484
202.8	0.064	202.8	0.09446
204.1	0.07427	204.1	0.10029
205.4	0.08295	205.4	0.10378
206.7	0.09218	206.7	0.10135
208	0.10048	208	0.09797
209.3	0.10875	209.3	0.09191
210.6	0.1171	210.6	0.08373
211.9	0.1245	211.9	0.07726
213.2	0.12891	213.2	0.06992
214.5	0.12791	214.5	0.06341
215.8	0.1195	215.8	0.05752
217.1	0.10292	217.1	0.05097
218.4	0.079	218.4	0.04454
219.7	0.05009	219.7	0.03826
221	0.01957	221	0.03244
222.3	-0.00905	222.3	0.02805
223.6	-0.03283	223.6	0.02536
224.9	-0.05012	224.9	0.02483
226.2	-0.06072	226.2	0.02676
227.5	-0.0658	227.5	0.03114
228.8	0	228.8	0.03699
230.1	0	230.1	0.0453
231.4	0	231.4	0.05434
232.7	0	232.7	0.06323
234	0	234	0.07117
235.3	0	235.3	0.0775
236.6	0	236.6	0.08174
237.9	0	237.9	0.08341
239.2	0	239.2	0.08239
240.5	0	240.5	0.07885
241.8	0	241.8	0.0726
243.1	0	243.1	0.06405
244.4	0	244.4	0.05341
245.7	0	245.7	0.04062
247	0	247	0.02653
248.3	0	248.3	0.01181
249.6	0	249.6	-0.00271
250.9	0	250.9	-0.01693
252.2	0	252.2	-1.1e-05
253.5	0	253.5	0
254.8	0	254.8	0
256.1	0	256.1	0
257.4	0	257.4	0
258.7	0	258.7	0
260	0	260	0
261.3	0	261.3	0
262.6	0	262.6	0
263.9	0	263.9	0
265.2	0	265.2	-1e-05
266.5	0	266.5	-0.01696
267.8	0	267.8	-0.00274
269.1	0	269.1	0.01176
270.4	0	270.4	0.02647
271.7	0	271.7	0.04053
273	0	273	0.05327
274.3	0	274.3	0.06386
275.6	0	275.6	0.07239
276.9	0	276.9	0.07862
278.2	0	278.2	0.08214
279.5	0	279.5	0.08316
280.8	0	280.8	0.0815
282.1	0	282.1	0.07728
283.4	0	283.4	0.07097
284.7	-0.0658	284.7	0.06306
286	-0.06072	286	0.05422
287.3	-0.05012	287.3	0.04523
288.6	-0.03283	288.6	0.03698
289.9	-0.00905	289.9	0.03125
291.2	0.01957	291.2	0.02695
292.5	0.05009	292.5	0.02422
293.8	0.079	293.8	0.02561
295.1	0.10292	295.1	0.0283
296.4	0.1195	296.4	0.03265
297.7	0.12791	297.7	0.03846
299	0.12891	299	0.04479
300.3	0.1245	300.3	0.0512
301.6	0.1171	301.6	0.05771
302.9	0.10875	302.9	0.06358
304.2	0.10048	304.2	0.07001
305.5	0.09218	305.5	0.07731
306.8	0.08295	306.8	0.08362
308.1	0.07427	308.1	0.09167
309.4	0.064	309.4	0.09744
310.7	0.05159	310.7	0.10057
312	0.03517	312	0.10264
313.3	0.01855	313.3	0.09872
314.6	0.00774	314.6	0.09321
315.9	0.00396	315.9	0.08379
317.2	0.01296	317.2	0.07128
318.5	0.02708	318.5	0.05433
319.8	0.04418	319.8	0.03699
321.1	0.0538	321.1	0.01837
322.4	0.05329	322.4	0.00311
323.7	0.03784	323.7	-0.00547
325	0.01985	325	-0.00156
326.3	0.00474	326.3	0.00874
327.6	0.01239	327.6	0.02684
328.9	0.04944	328.9	0.05059
330.2	0.10714	330.2	0.07714
331.5	0.16358	331.5	0.10296
332.8	0.19542	332.8	0.12389
334.1	0.19157	334.1	0.13608
335.4	0.15749	335.4	0.13782
336.7	0.11518	336.7	0.13116
338	0.08767	338	0.12177
339.3	0.08441	339.3	0.1168
340.6	0.09906	340.6	0.12114
341.9	0.11718	341.9	0.13344
343.2	0.1283	343.2	0.15054
344.5	0.13299	344.5	0.16267
345.8	0.13987	345.8	0.16665
347.1	0.15577	347.1	0.15675
348.4	0.17762	348.4	0.13349
349.7	0.19277	349.7	0.10275
351	0.18753	351	0.06857
352.3	0.15707	352.3	0.03683
353.6	0.11368	353.6	0.01226
354.9	0.06592	354.9	-0.00394
356.2	0.03371	356.2	-0.01211
357.5	0.02979	357.5	-0.01535
358.8	0.05613	358.8	-0.01459
360.1	0.10445	360.1	-0.01365
361.4	0.15961	361.4	-0.01426
362.7	0.20481	362.7	-0.01685
364	0.22719	364	-0.01976
365.3	0.22186	365.3	-0.02346
366.6	0.1926	366.6	-0.02566
367.9	0.15016	367.9	-0.01713
369.2	0.10579	369.2	-0.00321
370.5	0.06793	370.5	-4e-06
371.8	0.03952	371.8	0
373.1	0.01763	373.1	0
374.4	-0.000186	374.4	0
375.7	-0.01686	375.7	0
377	-0.03164	377	0
378.3	-0.04411	378.3	0
379.6	-0.05223	379.6	0
380.9	-0.05558	380.9	0
382.2	-0.05715	382.2	0
383.5	-0.05453	383.5	0
384.8	-0.04987	384.8	0
386.1	0	386.1	0
387.4	0	387.4	0
388.7	0	388.7	0
390	0	390	0
391.3	0	391.3	0
392.6	0	392.6	0
393.9	0	393.9	0
395.2	0	395.2	0
396.5	0	396.5	0
397.8	0	397.8	0
399.1	0	399.1	0
400.4	0	400.4	0
401.7	0	401.7	0
403	0	403	0
404.3	0	404.3	0
405.6	0	405.6	0
406.9	0	406.9	0
408.2	0	408.2	0
409.5	0	409.5	0
410.8	0	410.8	0
412.1	0	412.1	0
413.4	0	413.4	0
414.7	0	414.7	0
416	0	416	0
417.3	0	417.3	0
418.6	0	418.6	0
419.9	0	419.9	0
421.2	0	421.2	0
422.5	0	422.5	0
423.8	0	423.8	0
425.1	0	425.1	0
426.4	0	426.4	0
427.7	0	427.7	0
429	0	429	0
430.3	0	430.3	0
431.6	0	431.6	0
432.9	0	432.9	0
434.2	0	434.2	0
435.5	0	435.5	0
436.8	0	436.8	0
438.1	0	438.1	0
439.4	0	439.4	0
440.7	0	440.7	0
442	0	442	0
443.3	0	443.3	0
444.6	0	444.6	0
445.9	0	445.9	0
447.2	0	447.2	0
448.5	0	448.5	0
449.8	0	449.8	0
451.1	0	451.1	0
452.4	0	452.4	0
453.7	0	453.7	0
455	0	455	0
456.3	0	456.3	0
457.6	0	457.6	0
458.9	0	458.9	0
460.2	0	460.2	0
461.5	0	461.5	0
462.8	0	462.8	0
464.1	0	464.1	0
465.4	0	465.4	0
466.7	0	466.7	0
468	0	468	0
469.3	0	469.3	0
470.6	0	470.6	0
471.9	0	471.9	0
473.2	0	473.2	0
474.5	0	474.5	0
475.8	0	475.8	0
477.1	0	477.1	0
478.4	0	478.4	0
479.7	0	479.7	0
481	0	481	0
482.3	0	482.3	0
483.6	0	483.6	0
484.9	0	484.9	0
486.2	0	486.2	0
487.5	0	487.5	0
488.8	0	488.8	0
490.1	0	490.1	0
491.4	0	491.4	0
492.7	0	492.7	0
494	0	494	0
495.3	0	495.3	0
496.6	0	496.6	0
497.9	0	497.9	0
499.2	0	499.2	0
500.5	0	500.5	0
501.8	0	501.8	0
503.1	0	503.1	0
504.4	0	504.4	0
505.7	0	505.7	0
507	0	507	0
508.3	0	508.3	0
509.6	0	509.6	0
510.9	0	510.9	0
512.2	0	512.2	0
513.5	0	513.5	0
514.8	0	514.8	0
516.1	0	516.1	0
517.4	0	517.4	0
518.7		518.7	0
520		520	0
