# Supplementary material for: Structural basis for Vipp1 membrane binding: from loose coats and carpets to ring and rod assemblies
Source: Nat Struct Mol Biol. 2024 Oct 8;32(3):555–70. doi: 10.1038/s41594-024-01399-z (PMC11919686; doi:10.1038/s41594-024-01399-z)
Supplement: Supplementary file 6 — Statistical source data. [file 41594_2024_1399_MOESM6_ESM.xlsx]

## Sheet: D
Radius [A]	Type II 250A tube	Radius [A]	Type II 270A tube	Radius [A]	Type Iib 260A tube	Radius [A]	Type Iib 270A tube
1.36	0.03183	1.36	0.09978	1.818	0.0004738	1.36	0
2.72	0.03183	2.72	0.09978	3.636	0.0004738	2.72	0
4.08	0.03183	4.08	0.09978	5.455	0.0004738	4.08	0
5.44	0.03183	5.44	0.09978	7.273	0.0004738	5.44	0
6.8	0.03183	6.8	0.09978	9.091	0.0004738	6.8	0
8.16	0.03183	8.16	0.09978	10.909	0.0004738	8.16	0
9.52	0.03183	9.52	0.09978	12.727	0.0004738	9.52	0
10.88	0.03183	10.88	0.09978	14.545	0.0004738	10.88	0
12.24	0.03183	12.24	0.09978	16.364	0.0004738	12.24	0
13.6	0.03183	13.6	0.09978	18.182	0.0004738	13.6	0
14.96	0.03183	14.96	0.09978	20	0.0004738	14.96	0
16.32	0.03183	16.32	0.09978	21.818	0.0004738	16.32	0
17.68	0.03183	17.68	0.09978	23.636	0.0004738	17.68	0
19.04	0.03183	19.04	0.09978	25.455	0.0004738	19.04	0
20.4	0.03183	20.4	0.09978	27.273	0.0004738	20.4	0
21.76	0.03183	21.76	0.09978	29.091	0.0004738	21.76	0
23.12	0.02406	23.12	0.09978	30.909	0.0004738	23.12	0
24.48	0.00532	24.48	0.09978	32.727	0.0004738	24.48	0
25.84	0	25.84	0.09978	34.545	0.0004738	25.84	0
27.2	0.01871	27.2	0.09978	36.364	0.0004738	27.2	0
28.56	0.04925	28.56	0.09978	38.182	0.0004738	28.56	0
29.92	0.07679	29.92	0.09978	40	0.0004738	29.92	0
31.28	0.10055	31.28	0.09978	41.818	0.0004738	31.28	0
32.64	0.12092	32.64	0.09191	43.636	0.0004738	32.64	0
34	0.13772	34	0.03626	45.455	0.0004738	34	0
35.36	0.15056	35.36	0	47.273	0.0004738	35.36	0
36.72	0.15881	36.72	0.04418	49.091	0.0004738	36.72	0
38.08	0.16373	38.08	0.15394	50.909	0.0004738	38.08	0
39.44	0.1662	39.44	0.28024	52.727	0.0004738	39.44	0
40.8	0.16615	40.8	0.39912	54.545	0	40.8	0
42.16	0.16419	42.16	0.5008	56.364	0.00598	42.16	0
43.52	0.16055	43.52	0.57258	58.182	0.02477	43.52	0
44.88	0.15604	44.88	0.61314	60	0.06452	44.88	0
46.24	0.15075	46.24	0.62534	61.818	0.13006	46.24	0
47.6	0.14558	47.6	0.61647	63.636	0.22709	47.6	0
48.96	0.14196	48.96	0.59528	65.455	0.35294	48.96	0
50.32	0.1415	50.32	0.56916	67.273	0.47224	50.32	0
51.68	0.14567	51.68	0.54205	69.091	0.58211	51.68	0
53.04	0.15606	53.04	0.51392	70.909	0.59795	53.04	0
54.4	0.1728	54.4	0.48449	72.727	0.44432	54.4	0
55.76	0.19779	55.76	0.44755	74.545	0.30929	55.76	0
57.12	0.22842	57.12	0.40035	76.364	0.3629	57.12	0
58.48	0.25842	58.48	0.33651	78.182	0.43721	58.48	0
59.84	0.28279	59.84	0.25975	80	0.46583	59.84	0
61.2	0.29827	61.2	0.17984	81.818	0.34304	61.2	0.000249342
62.56	0.31333	62.56	0.14809	83.636	0.2258	62.56	0.00486
63.92	0.33418	63.92	0.17699	85.455	0.23356	63.92	0.01701
65.28	0.36546	65.28	0.24816	87.273	0.55546	65.28	0.03856
66.64	0.39379	66.64	0.3051	89.091	0.84688	66.64	0.0673
68	0.41077	68	0.35008	90.909	1	68	0.10468
69.36	0.42624	69.36	0.3875	92.727	0.8986	69.36	0.15354
70.72	0.43313	70.72	0.42265	94.545	0.91614	70.72	0.21222
72.08	0.43647	72.08	0.4625	96.364	0.93668	72.08	0.28623
73.44	0.44454	73.44	0.50237	98.182	0.78635	73.44	0.36979
74.8	0.46181	74.8	0.54185	100	0.82126	74.8	0.47022
76.16	0.49422	76.16	0.58807	101.818	0.75833	76.16	0.55473
77.52	0.52184	77.52	0.64454	103.636	0.77203	77.52	0.60395
78.88	0.5537	78.88	0.73039	105.455	0.86854	78.88	0.58303
80.24	0.60894	80.24	0.79078	107.273	0.91963	80.24	0.51778
81.6	0.67666	81.6	0.80988	109.091	0.77895	81.6	0.4351
82.96	0.76209	82.96	0.78664	110.909	0.60654	82.96	0.39128
84.32	0.83989	84.32	0.72239	112.727	0.48964	84.32	0.41865
85.68	0.90763	85.68	0.66997	114.545	0.36782	85.68	0.49149
87.04	0.95302	87.04	0.63068	116.364	0.27847	87.04	0.52612
88.4	0.98228	88.4	0.6134	118.182	0.21619	88.4	0.5015
89.76	1	89.76	0.65425	120	0.21263	89.76	0.41451
91.12	0.9968	91.12	0.68675	121.818	0.16256	91.12	0.38248
92.48	0.98038	92.48	0.77536	123.636	0.11024	92.48	0.35831
93.84	0.95626	93.84	0.86856	125.455	0.06621	93.84	0.44607
95.2	0.92483	95.2	0.93632	127.273	0.04009	95.2	0.60193
96.56	0.91084	96.56	0.99441	129.091	0.02265	96.56	0.73723
97.92	0.90412	97.92	0.98885	130.909	0.00488	97.92	0.88736
99.28	0.88717	99.28	1	132.727	0.00522	99.28	0.95481
100.64	0.85293	100.64	0.98787	134.545	0.00147	100.64	1
102	0.81789	102	0.97728	136.364	0.000725361	102	0.94078
103.36	0.77697	103.36	0.95985	138.182	0.00199	103.36	0.86327
104.72	0.72879	104.72	0.94429	140	0.000811787	104.72	0.83806
106.08	0.67582	106.08	0.92694	141.818	0.000410524	106.08	0.79375
107.44	0.60316	107.44	0.91624	143.636	0.0004738	107.44	0.81305
108.8	0.52106	108.8	0.90159	145.455	0.0004738	108.8	0.85641
110.16	0.44166	110.16	0.90449	147.273	0.0004738	110.16	0.87302
111.52	0.3767	111.52	0.90458	149.091	0.0004738	111.52	0.89122
112.88	0.30663	112.88	0.87551	150.909	0.0004738	112.88	0.87621
114.24	0.25511	114.24	0.83859	152.727	0.0004738	114.24	0.90667
115.6	0.22007	115.6	0.76969	154.545	0.0004738	115.6	0.90246
116.96	0.20345	116.96	0.68928	156.364	0.0004738	116.96	0.83825
118.32	0.18389	118.32	0.62122	158.182	0.0004738	118.32	0.74233
119.68	0.15883	119.68	0.54781	160	0.0004738	119.68	0.62668
121.04	0.13245	121.04	0.48763	161.818	0.0004738	121.04	0.48712
122.4	0.10217	122.4	0.40647	163.636	0.0004738	122.4	0.39986
123.76	0.07832	123.76	0.35395	165.455	0.0004738	123.76	0.32286
125.12	0.05496	125.12	0.30898	167.273	0.0004738	125.12	0.25712
126.48	0.03485	126.48	0.2871	169.091	0.0004738	126.48	0.20798
127.84	0.02179	127.84	0.27844	170.909	0.0004738	127.84	0.18213
129.2	0.01103	129.2	0.25201	172.727	0.0004738	129.2	0.18197
130.56	0.00625	130.56	0.22396	174.545	0.0004738	130.56	0.14492
131.92	0.0046	131.92	0.19334	176.364	0.0004738	131.92	0.11629
133.28	0.00568	133.28	0.1642	178.182	0.0004738	133.28	0.09633
134.64	0.00879	134.64	0.14057	180	0.0004738	134.64	0.06304
136	0.01427	136	0.11792	181.818	0.0004738	136	0.05363
137.36	0.02106	137.36	0.10423	183.636	0.0004738	137.36	0.02162
138.72	0.02742	138.72	0.09237	185.455	0.0004738	138.72	0.01529
140.08	0.03087	140.08	0.08754	187.273	0.0004738	140.08	0.01454
141.44	0.03181	141.44	0.08576	189.091	0.0004738	141.44	0.01064
142.8	0.03183	142.8	0.0859	190.909	0.0004738	142.8	0.00579
144.16	0.03183	144.16	0.08666	192.727	0.0004738	144.16	0.00388
145.52	0.03183	145.52	0.09044	194.545	0.0004738	145.52	0.00336
146.88	0.03183	146.88	0.09499	196.364	0.0004738	146.88	0.0025
148.24	0.03183	148.24	0.09842	198.182	0.0004738	148.24	0.00148
149.6	0.03183	149.6	0.09973	200	0.0004738	149.6	0.000490892
150.96	0.03183	150.96	0.09978	201.818	0.0004738	150.96	8.05167e-05
152.32	0.03183	152.32	0.09978	203.636	0.0004738	152.32	0
153.68	0.03183	153.68	0.09978	205.455	0.0004738	153.68	0
155.04	0.03183	155.04	0.09978	207.273	0.0004738	155.04	0
156.4	0.03183	156.4	0.09978	209.091	0.0004738	156.4	0
157.76	0.03183	157.76	0.09978	210.909	0.0004738	157.76	0
159.12	0.03183	159.12	0.09978	212.727	0.0004738	159.12	0
160.48	0.03183	160.48	0.09978	214.545	0.0004738	160.48	0
161.84	0.03183	161.84	0.09978	216.364	0.0004738	161.84	0
163.2	0.03183	163.2	0.09978	218.182	0.0004738	163.2	0
164.56	0.03183	164.56	0.09978	220	0.0004738	164.56	0
165.92	0.03183	165.92	0.09978	221.818	0.0004738	165.92	0
167.28	0.03183	167.28	0.09978	223.636	0.0004738	167.28	0
168.64	0.03183	168.64	0.09978	225.455	0.0004738	168.64	0
170	0.03183	170	0.09978	227.273	0.0004738	170	0
171.36	0.03183	171.36	0.09978	229.091	0.0004738	171.36	0
172.72	0.03183	172.72	0.09978	230.909	0.0004738	172.72	0
174.08	0.03183	174.08	0.09978	232.727	0.0004738	174.08	0
175.44	0.03183	175.44	0.09978	234.545	0.0004738	175.44	0
176.8	0.03183	176.8	0.09978	236.364	0.0004738	176.8	0
178.16	0.03183	178.16	0.09978	238.182	0.0004738	178.16	0
179.52	0.03183	179.52	0.09978	240	0.0004738	179.52	0
180.88	0.03183	180.88	0.09978	241.818	0.0004738	180.88	0
182.24	0.03183	182.24	0.09978	243.636	0.0004738	182.24	0
183.6	0.03183	183.6	0.09978	245.455	0.0004738	183.6	0
184.96	0.03183	184.96	0.09978	247.273	0.0004738	184.96	0
186.32	0.03183	186.32	0.09978	249.091	0.0004738	186.32	0
187.68	0.03183	187.68	0.09978	250.909	0.0004738	187.68	0
189.04	0.03183	189.04	0.09978	252.727	0.0004738	189.04	0
190.4	0.03183	190.4	0.09978	254.545	0.0004738	190.4	0
191.76	0.03183	191.76	0.09978	256.364	0.0004738	191.76	0
193.12	0.03183	193.12	0.09978	258.182	0.0004738	193.12	0
194.48	0.03183	194.48	0.09978	260	0.0004738	194.48	0
195.84	0.03183	195.84	0.09978	261.818	0.0004738	195.84	0
197.2	0.03183	197.2	0.09978	263.636	0.0004738	197.2	0
198.56	0.03183	198.56	0.09978	265.455	0.0004738	198.56	0
199.92	0.03183	199.92	0.09978	267.273	0.0004738	199.92	0
201.28	0.03183	201.28	0.09978	269.091	0.0004738	201.28	0
202.64	0.03183	202.64	0.09978	270.909	0.0004738	202.64	0
204	0.03183	204	0.09978	272.727	0.0004738	204	0
205.36	0.03183	205.36	0.09978	274.545	0.0004738	205.36	0
206.72	0.03183	206.72	0.09978	276.364	0.0004738	206.72	0
208.08	0.03183	208.08	0.09978	278.182	0.0004738	208.08	0
209.44	0.03183	209.44	0.09978	280	0.0004738	209.44	0
210.8	0.03183	210.8	0.09978	281.818	0.0004738	210.8	0
212.16	0.03183	212.16	0.09978	283.636	0.0004738	212.16	0
213.52	0.03183	213.52	0.09978	285.455	0.0004738	213.52	0
214.88	0.03183	214.88	0.09978	287.273	0.0004738	214.88	0
216.24	0.03183	216.24	0.09978	289.091	0.0004738	216.24	0
217.6	0.03183	217.6	0.09978	290.909	0.0004738	217.6	0
218.96	0.03183	218.96	0.09978	292.727	0.0004738	218.96	0
220.32	0.03183	220.32	0.09978	294.545	0.0004738	220.32	0
221.68	0.03183	221.68	0.09978	296.364	0.0004738	221.68	0
223.04	0.03183	223.04	0.09978	298.182	0.0004738	223.04	0
224.4	0.03183	224.4	0.09978	300	0.0004738	224.4	0
225.76	0.03183	225.76	0.09978	301.818	0.0004738	225.76	0
227.12	0.03183	227.12	0.09978	303.636	0.0004738	227.12	0
228.48	0.03183	228.48	0.09978	305.455	0.0004738	228.48	0
229.84	0.03183	229.84	0.09978	307.273	0.0004738	229.84	0
231.2	0.03183	231.2	0.09978	309.091	0.0004738	231.2	0
232.56	0.03183	232.56	0.09978	310.909	0.0004738	232.56	0
233.92	0.03183	233.92	0.09978	312.727	0.0004738	233.92	0
235.28	0.03183	235.28	0.09978	314.545	0.0004738	235.28	0
236.64	0.03183	236.64	0.09978	316.364	0.0004738	236.64	0
238	0.03183	238	0.09978	318.182	0.0004738	238	0
239.36	0.03183	239.36	0.09978	320	0.0004738	239.36	0
240.72	0.03183	240.72	0.09978	321.818	0.0004738	240.72	0
242.08	0.03183	242.08	0.09978	323.636	0.0004738	242.08	0
243.44	0.03183	243.44	0.09978	325.455	0.0004738	243.44	0
244.8	0.03183	244.8	0.09978	327.273	0.0004738	244.8	0
246.16	0.03183	246.16	0.09978	329.091	0.0004738	246.16	0
247.52	0.03183	247.52	0.09978	330.909	0.0004738	247.52	0
248.88	0.03183	248.88	0.09978	332.727	0.0004738	248.88	0
250.24	0.03183	250.24	0.09978	334.545	0.0004738	250.24	0
251.6	0.03183	251.6	0.09978	336.364	0.0004738	251.6	0
252.96	0.03183	252.96	0.09978	338.182	0.0004738	252.96	0
254.32	0.03183	254.32	0.09978	340	0.0004738	254.32	0
255.68	0.03183	255.68	0.09978		--	255.68	0
257.04	0.03183	257.04	0.09978		--	257.04	0
258.4	0.03183	258.4	0.09978		--	258.4	0
259.76	0.03183	259.76	0.09978		--	259.76	0
261.12	0.03183	261.12	0.09978		--	261.12	0
262.48	0.03183	262.48	0.09978		--	262.48	0
263.84	0.03183	263.84	0.09978		--	263.84	0
265.2	0.03183	265.2	0.09978		--	265.2	0
266.56	0.03183	266.56	0.09978		--	266.56	0
267.92	0.03183	267.92	0.09978		--	267.92	0
269.28	0.03183	269.28	0.09978		--	269.28	0
270.64	0.03183	270.64	0.09978		--	270.64	0
272	0.03183	272	0.09978		--	272	0
273.36	0.03183	273.36	0.09978		--	273.36	0
274.72	0.03183	274.72	0.09978		--	274.72	0
276.08	0.03183	276.08	0.09978		--	276.08	0
277.44	0.03183	277.44	0.09978		--	277.44	0
278.8	0.03183	278.8	0.09978		--	278.8	0
280.16	0.03183	280.16	0.09978		--	280.16	0
281.52	0.03183	281.52	0.09978		--	281.52	0
282.88	0.03183	282.88	0.09978		--	282.88	0
284.24	0.03183	284.24	0.09978			284.24	0
285.6	0.03183	285.6	0.09978			285.6	0
286.96	0.03183	286.96	0.09978			286.96	0
288.32	0.03183	288.32	0.09978			288.32	0
289.68	0.03183	289.68	0.09978			289.68	0
291.04	0.03183	291.04	0.09978			291.04	0
292.4	0.03183	292.4	0.09978			292.4	0
293.76	0.03183	293.76	0.09978			293.76	0
295.12	0.03183	295.12	0.09978			295.12	0
296.48	0.03183	296.48	0.09978			296.48	0
297.84	0.03183	297.84	0.09978			297.84	0
299.2	0.03183	299.2	0.09978			299.2	0
300.56	0.03183	300.56	0.09978			300.56	0
301.92	0.03183	301.92	0.09978			301.92	0
303.28	0.03183	303.28	0.09978			303.28	0
304.64	0.03183	304.64	0.09978			304.64	0
306	0.03183	306	0.09978			306	0
307.36	0.03183	307.36	0.09978			307.36	0
308.72	0.03183	308.72	0.09978			308.72	0
310.08	0.03183	310.08	0.09978			310.08	0
311.44	0.03183	311.44	0.09978			311.44	0
312.8	0.03183	312.8	0.09978			312.8	0
314.16	0.03183	314.16	0.09978			314.16	0
315.52	0.03183	315.52	0.09978			315.52	0
316.88	0.03183	316.88	0.09978			316.88	0
318.24	0.03183	318.24	0.09978			318.24	0
319.6	0.03183	319.6	0.09978			319.6	0
320.96	0.03183	320.96	0.09978			320.96	0
322.32	0.03183	322.32	0.09978			322.32	0
323.68	0.03183	323.68	0.09978			323.68	0
325.04	0.03183	325.04	0.09978			325.04	0
326.4	0.03183	326.4	0.09978			326.4	0
327.76	0.03183	327.76	0.09978			327.76	0
329.12	0.03183	329.12	0.09978			329.12	0
330.48	0.03183	330.48	0.09978			330.48	0
331.84	0.03183	331.84	0.09978			331.84	0
333.2	0.03183	333.2	0.09978			333.2	0
334.56	0.03183	334.56	0.09978			334.56	0
335.92	0.03183	335.92	0.09978			335.92	0
337.28	0.03183	337.28	0.09978			337.28	0
338.64	0.03183	338.64	0.09978			338.64	0
340	0.03183	340	0.09978			340	0
