# Supplementary material for: Structural basis for Vipp1 membrane binding: from loose coats and carpets to ring and rod assemblies
Source: Nat Struct Mol Biol. 2024 Oct 8;32(3):555–70. doi: 10.1038/s41594-024-01399-z (PMC11919686; doi:10.1038/s41594-024-01399-z)
Supplement: Supplementary file 7 — Statistical source data. [file 41594_2024_1399_MOESM7_ESM.xlsx]

## Sheet: A
curvedness	occupancy
0.013	0.2796667201994478
0.023	0.35996043453791976
0.017	0.30295828826082055
0.009	0.27190314864708653
0.014	0.2836878343247073
0.007	0.2710975445223961
0.015	0.2890840025454134
0.008	0.2723484365654446
0.006	0.27255464453079964
0.027	0.40183292465044956
0.011	0.27307866943046094
0.01	0.2703517214009326
0.019	0.3211559904425987
0.016	0.294664828426461
0.012	0.27667044779344246
0.018	0.3131478593612811
0.026	0.39299734891888777
0.022	0.3512603861654655
0.025	0.38202660099157354
0.028	0.41786321773909313
0.024	0.37293007862983585
0.029	0.42875508543531327
0.02	0.33251554991124643
0.031	0.4492869180725948
0.03	0.4412704668717281
0.005	0.27557843762838385
0.037	0.5290614935210846
0.034	0.49341268738847516
0.044	0.6130575173104484
0.042	0.5899435882890549
0.04	0.569830866501729
0.048	0.659426853872442
0.041	0.5798221292971532
0.036	0.5155116292833047
0.051	0.689154903588892
0.032	0.4674486916121105
0.038	0.5448106144451245
0.055	0.7359721850762236
0.021	0.34130650117247513
0.004	0.27616940117857053
0.039	0.5533944702983848
0.035	0.5051389202620284
0.003	0.2733900603297502
0.002	0.26615716896494435
0.047	0.6508625794481071
0.043	0.6014578408195429
0.062	0.7758673417377416
0.053	0.7103319191415024
0.045	0.6241204385534282
0.05	0.6860108040257324
0.033	0.477665764273304
0.049	0.6690459907676526
0.058	0.7532105972159856
0.06	0.7642281601324883
0.001	0.26694076442820164
0.046	0.6384916952330448
0.067	0.7920646583394563
0.07	0.8061421206007622
0.074	0.8140004139072847
0.077	0.8213557016549535
0.071	0.8077315760163356
0.065	0.7869593285990962
0.054	0.7232253404869996
0.056	0.7398037626142622
0.066	0.7906821833000274
0.064	0.7843137254901961
0.073	0.8140620295091839
0.052	0.6998804971319311
0.069	0.8023144937586685
0.061	0.7696719661903804
0.072	0.8087822806847857
0.059	0.7573906066777757
0.057	0.7406457931272863
0.063	0.7854171851114509
0.075	0.8219288359362421
0.086	0.8221795794355161
0.113	0.800314465408805
0.094	0.83025286313641
0.081	0.8271140939597316
0.076	0.8206407271921073
0.068	0.7978426395939087
0.1	0.8179438708739276
0.114	0.7930840596007872
0.082	0.827741753594587
0.083	0.8299884493213976
0.097	0.824624012235534
0.08	0.825949571161411
0.092	0.8313514631372143
0.091	0.8338031004630562
0.099	0.8255749515101136
0.078	0.8226933554423783
0.103	0.8170384034881771
0.105	0.8114921223354958
0.093	0.8260448082722964
0.112	0.7879699248120301
0.11	0.796287913082843
0.111	0.7935544138253152
0.115	0.7821491485613623
0.09	0.8276893391220453
0.108	0.8103484688489968
0.085	0.8247302646899014
0.079	0.8320525532969757
0.084	0.831437125748503
0.0	0.29044117647058826
0.096	0.8263760620613225
0.089	0.8314022443207737
0.104	0.8118270079435128
0.109	0.8072019682397674
0.087	0.8385937900949448
0.102	0.8175471997461526
0.101	0.8176497766825812
0.088	0.8270194251560166
0.12	0.7802690582959642
0.137	0.7710566615620215
0.095	0.8230696352439603
0.106	0.8117122357960054
0.145	0.7641921397379913
0.107	0.8148740503798481
0.153	0.7731629392971247
0.165	0.7277628032345014
0.133	0.785140562248996
0.156	0.7516556291390728
0.118	0.7956349206349206
0.134	0.7861635220125787
0.117	0.781328320802005
0.124	0.7696917808219178
0.098	0.8172846092291277
0.139	0.7697536108751062
0.119	0.7856388595564942
0.14	0.7746113989637305
0.317	0.6428571428571429
0.324	0.5
0.125	0.7804054054054054
0.13	0.7844482561463694
0.121	0.7759752800309
0.151	0.7479338842975206
0.135	0.7811217510259918
0.136	0.7730061349693251
0.126	0.7743514439549681
0.141	0.7813067150635209
0.123	0.7888563049853372
0.168	0.6944444444444444
0.152	0.7765625
0.116	0.7926084300549786
0.147	0.7551766138855055
0.164	0.7270531400966184
0.142	0.7782178217821782
0.149	0.7638709677419355
0.138	0.7566666666666667
0.127	0.7798210735586482
0.131	0.7713248638838476
0.161	0.7371937639198218
0.129	0.7766684182869154
0.122	0.7828685258964143
0.588	1.0
0.443	0.6
0.265	0.4444444444444444
0.678	1.0
0.31	0.7
0.5	0.6666666666666666
0.393	0.5
0.419	0.6666666666666666
0.179	0.7361702127659574
0.18	0.7294685990338164
0.4	1.0
0.448	0.6666666666666666
0.171	0.7048611111111112
0.132	0.7875457875457875
0.261	0.6956521739130435
0.25	0.625
0.285	0.3333333333333333
0.198	0.6746031746031746
0.289	0.7272727272727273
0.219	0.5636363636363636
0.144	0.7645854657113613
0.162	0.7309523809523809
0.15	0.760989010989011
0.128	0.7695538057742782
0.143	0.7738693467336684
0.157	0.7564575645756457
0.148	0.7641975308641975
0.155	0.7516233766233766
0.16	0.7735042735042735
0.176	0.7542372881355932
0.154	0.7641357027463651
0.158	0.7263969171483622
0.187	0.7181208053691275
0.159	0.7419962335216572
0.146	0.7901785714285714
0.163	0.7295918367346939
0.167	0.7232142857142857
0.194	0.6754385964912281
0.299	0.7272727272727273
0.583	1.0
0.216	0.625
0.358	0.5
0.388	0.5
0.184	0.6827586206896552
0.205	0.6842105263157895
0.223	0.7333333333333333
0.178	0.7175925925925926
0.201	0.7413793103448276
0.287	0.5384615384615384
0.251	0.631578947368421
0.19	0.7046979865771812
0.188	0.6950354609929078
0.227	0.723404255319149
0.204	0.6
0.173	0.7263157894736842
0.181	0.6834862385321101
0.242	0.7058823529411765
0.166	0.7267441860465116
0.172	0.7201365187713311
0.297	0.6
0.183	0.7424242424242424
0.37	0.6666666666666666
0.354	0.3333333333333333
0.305	0.6
0.428	1.0
0.316	0.8
0.237	0.5666666666666667
0.293	0.6666666666666666
0.555	1.0
0.262	0.75
0.325	0.5555555555555556
0.294	0.6842105263157895
0.335	0.625
0.197	0.6608695652173913
0.206	0.6404494382022472
0.207	0.7582417582417582
0.217	0.6086956521739131
0.174	0.7381818181818182
0.241	0.7692307692307693
0.195	0.7272727272727273
0.185	0.6863905325443787
0.186	0.7109826589595376
0.416	0.6666666666666666
0.182	0.726775956284153
0.788	0.0
0.524	0.0
0.365	0.75
0.321	0.5454545454545454
0.472	0.5
0.193	0.76
0.441	0.5
0.47	1.0
0.374	0.5
0.292	0.5
0.23	0.7419354838709677
0.42	1.0
0.298	0.6363636363636364
0.488	1.0
0.474	1.0
0.169	0.6666666666666666
0.232	0.7727272727272727
0.319	1.0
0.196	0.704
0.225	0.7441860465116279
0.17	0.7190635451505016
0.238	0.7586206896551724
0.224	0.5952380952380952
0.345	0.25
0.342	0.8571428571428571
0.336	0.5
0.255	0.7857142857142857
0.301	0.625
0.231	0.7027027027027027
0.347	0.3333333333333333
0.175	0.7219917012448133
0.177	0.7201834862385321
0.218	0.7
0.199	0.6699029126213593
0.233	0.5555555555555556
0.189	0.7357142857142858
0.275	0.65
0.203	0.6633663366336634
0.2	0.5925925925925926
0.214	0.6153846153846154
0.213	0.7230769230769231
0.247	0.7241379310344828
0.192	0.6533333333333333
0.221	0.6101694915254238
0.211	0.6486486486486487
0.191	0.6855345911949685
0.257	0.4444444444444444
0.252	0.6333333333333333
0.215	0.75
0.202	0.7021276595744681
0.245	0.7368421052631579
0.253	0.7368421052631579
0.272	0.7
0.263	0.7368421052631579
0.24	0.6363636363636364
0.276	0.6
0.446	0.0
0.339	0.75
0.672	0.0
0.731	0.0
0.499	0.3333333333333333
0.466	0.0
0.303	0.4166666666666667
0.22	0.7121212121212122
0.236	0.5789473684210527
0.254	0.6923076923076923
0.209	0.6447368421052632
0.226	0.6388888888888888
0.264	0.5
0.258	0.5
0.295	0.8181818181818182
0.239	0.7142857142857143
0.248	0.7272727272727273
0.234	0.6756756756756757
0.249	0.4166666666666667
0.208	0.7105263157894737
0.271	0.5555555555555556
0.222	0.6666666666666666
0.229	0.6756756756756757
0.266	0.7333333333333333
0.282	0.6153846153846154
0.273	0.625
0.244	0.6571428571428571
0.326	0.6363636363636364
0.212	0.6129032258064516
0.538	0.3333333333333333
0.471	0.5
0.21	0.684931506849315
0.401	0.25
0.377	0.375
0.314	0.8571428571428571
0.407	0.6666666666666666
0.352	0.2
0.312	0.6666666666666666
0.381	0.6666666666666666
0.29	0.7142857142857143
0.402	0.0
0.337	0.7
0.429	1.0
0.439	1.0
0.341	0.5
0.359	0.6666666666666666
0.26	0.4
0.291	0.625
0.386	0.0
0.246	0.6666666666666666
0.28	0.8
0.256	0.625
0.309	0.42857142857142855
0.307	0.6
0.533	0.5
0.36	0.8333333333333334
0.412	0.8
0.384	0.5
0.228	0.631578947368421
0.269	0.6363636363636364
0.284	0.5454545454545454
0.334	1.0
0.235	0.7586206896551724
0.338	0.4
0.362	0.6
0.492	0.6666666666666666
0.372	0.6666666666666666
0.463	1.0
0.364	0.0
0.716	0.5
0.315	0.75
0.477	0.5
0.996	0.0
0.243	0.84375
0.363	0.6666666666666666
0.525	0.5
0.259	0.875
0.34	0.8
0.387	0.6666666666666666
0.308	1.0
0.422	1.0
0.414	0.6
0.44	1.0
0.49	1.0
0.445	0.5
0.434	1.0
0.881	0.0
0.625	0.0
0.333	0.4
0.39	0.3333333333333333
0.268	0.5882352941176471
0.304	0.6
0.281	0.6
0.38	0.75
0.27	0.42857142857142855
0.459	0.0
0.506	0.0
0.542	0.3333333333333333
0.323	0.25
0.484	0.5
0.897	0.0
0.92	0.0
0.549	1.0
0.603	0.0
0.595	0.0
0.695	0.0
0.551	0.5
0.526	1.0
0.883	1.0
0.886	1.0
0.713	0.0
0.585	0.0
0.267	0.7647058823529411
45628	1.0
1376	1.0
0.926	0.0
1004	0.0
0.781	0.0
0.666	0.0
1904-01-12	1.0
1979-01-01	1.0
0.394	1.0
0.356	0.3333333333333333
0.928	1.0
1166	1.0
0.758	1.0
0.397	0.5
0.322	0.42857142857142855
0.328	0.6666666666666666
0.527	0.5
0.634	1.0
0.493	1.0
0.274	0.42857142857142855
0.482	1.0
0.306	0.14285714285714285
0.311	0.3333333333333333
0.658	0.0
0.369	0.5
0.406	0.5
0.491	0.0
0.872	0.0
0.413	0.0
0.415	0.5
0.826	0.0
0.442	0.0
0.329	0.5
0.3	0.6666666666666666
0.361	0.4
0.32	0.8
0.357	0.5
0.302	0.42857142857142855
0.343	0.5714285714285714
0.391	1.0
0.373	0.5
0.41	1.0
0.438	1.0
0.379	1.0
1254	1.0
0.736	1.0
1255	1.0
0.546	1.0
0.367	0.5
0.392	0.6666666666666666
0.353	0.3333333333333333
0.351	0.0
0.473	0.25
0.277	0.3333333333333333
0.456	1.0
0.766	1.0
0.606	1.0
1016	1.0
0.57	1.0
0.424	1.0
1118	1.0
1052	1.0
0.279	0.5555555555555556
0.95	0.0
0.278	0.35714285714285715
0.395	0.5
0.283	0.5
0.558	0.0
0.592	0.0
0.346	0.6
0.288	0.7
0.349	1.0
0.572	0.0
0.296	0.42857142857142855
0.286	0.2
0.556	0.6666666666666666
0.685	0.5
0.411	1.0
0.518	0.5
0.35	0.75
0.805	1.0
0.453	0.0
0.398	0.6666666666666666
0.794	0.0
0.327	0.5
0.344	0.0
1358	0.0
1232	0.0
1316	0.0
0.674	1.0
0.65	1.0
0.534	1.0
1377	1.0
0.942	1.0
0.633	0.0
0.509	1.0
0.557	1.0
0.703	0.0
0.561	1.0
0.489	1.0
0.332	0.6666666666666666
0.507	0.0
0.481	0.0
0.575	0.0
0.645	1.0
0.432	0.5
0.537	0.0
0.56	0.0
0.457	0.5
0.33	0.6666666666666666
0.618	0.0
0.467	1.0
0.366	0.5
0.382	0.5
0.409	0.0
0.661	0.5
0.475	1.0
0.528	0.5
0.626	0.5
1047	0.0
0.313	0.5714285714285714
0.403	1.0
0.462	1.0
0.318	0.5
0.504	0.5
0.578	0.5
0.619	0.0
1343	1.0
1355	1.0
0.793	1.0
0.696	1.0
0.597	1.0
0.355	1.0
0.498	1.0
0.378	0.5
0.487	0.0
0.761	1.0
0.48	1.0
0.586	0.0
0.828	1.0
0.417	0.5
0.389	0.6
0.43	0.0
0.827	0.0
0.641	0.0
0.609	1.0
0.523	1.0
0.663	1.0
0.639	1.0
0.455	1.0
0.52	1.0
0.608	0.0
0.903	0.0
0.576	0.5
0.408	0.3333333333333333
0.516	1.0
0.612	0.0
0.547	0.0
0.668	0.0
0.483	1.0
0.53	1.0
0.694	0.0
0.46	1.0
0.723	1.0
0.647	1.0
0.444	0.0
0.433	1.0
0.601	0.5
0.508	1.0
0.423	1.0
0.624	0.5
0.405	0.5
0.427	1.0
0.368	0.5
0.431	0.0
0.385	0.3333333333333333
2016-01-01	0.0
0.404	0.5
1148	0.0
1638	0.0
0.418	0.5
0.437	0.0
0.657	0.6666666666666666
0.45	0.0
0.469	0.6666666666666666
0.535	1.0
0.667	1.0
0.677	0.0
0.907	1.0
0.987	1.0
0.966	1.0
0.643	1.0
0.559	0.5
0.496	0.5
1904-04-09	0.0
2024-01-01	0.0
0.902	1.0
0.396	0.0
0.565	0.0
0.501	1.0
0.435	0.3333333333333333
0.375	0.5
0.497	1.0
0.898	1.0
0.591	1.0
0.383	1.0
0.79	1.0
0.544	1.0
0.705	1.0
0.629	1.0
0.662	0.5
0.775	0.0
0.553	0.0
0.785	1.0
0.802	1.0
0.787	1.0
0.613	0.0
0.6	0.5
0.62	1.0
0.945	1.0
0.895	1.0
0.51	1.0
0.744	0.0
0.654	1.0
0.741	0.0
0.562	0.0
0.671	0.0
0.399	0.0
0.465	0.0
0.452	1.0
0.719	0.0
0.675	1.0
0.732	0.0
0.584	0.0
0.541	0.0
0.607	1.0
0.971	1.0
0.689	1.0
0.829	1.0
0.729	1.0
0.532	1.0
0.652	0.0
0.573	0.0
0.436	1.0
0.61	1.0

## Sheet: B
refolded protein				sonified								extruded						refolded	sonif epl		extruded epl
	lipid	0		100		200		300		0		100		200		300		EPL, µM	emission 339 nm	stderr	emission 339 nm	stderr
																		0	831.653	55.3498	--	--
	300	52.1908	300	79.0406	300	97.4918	300	120.572	300	50.7564	300	68.1124	300	79.064	300	89.6912		100	697.197	84.2731	835.736	31.2654
	300.5	54.319	300.5	80.3322	300.5	100.897	300.5	122.337	300.5	52.904	300.5	70.6506	300.5	83.7064	300.5	91.7909		200	531.281	75.5732	824.379	30.0663
	301	56.9273	301	83.7227	301	102.313	301	126.239	301	55.4258	301	73.2598	301	87.11	301	94.4282		300	431.749	40.3372	816.977	8.9903
	301.5	60.328	301.5	87.1471	301.5	104.402	301.5	130.741	301.5	59.157	301.5	75.137	301.5	90.319	301.5	98.3484
	302	63.7837	302	90.8571	302	108.784	302	133.636	302	62.411	302	79.1435	302	93.2097	302	101.395
	302.5	67.6571	302.5	95.2744	302.5	114.307	302.5	136.813	302.5	66.1741	302.5	84.0316	302.5	96.307	302.5	104.749
	303	73.6332	303	99.1229	303	117.358	303	140.208	303	68.7117	303	87.3764	303	100.916	303	108.749
	303.5	78.9376	303.5	103.235	303.5	119.291	303.5	144.542	303.5	74.4981	303.5	91.6215	303.5	105.242	303.5	113.38
	304	83.1744	304	107.262	304	124.609	304	147.752	304	80.2415	304	97.9957	304	110.599	304	117.97
	304.5	88.9053	304.5	113.152	304.5	129.132	304.5	152.615	304.5	86.4598	304.5	102.338	304.5	117.716	304.5	122.927
	305	97.3863	305	119.471	305	133.482	305	155.471	305	92.2023	305	108.494	305	123.162	305	129.743
	305.5	104.237	305.5	124.77	305.5	138.492	305.5	158.936	305.5	100.068	305.5	116.136	305.5	129.407	305.5	135.757
	306	113.334	306	131.21	306	143.646	306	161.971	306	110.27	306	123.545	306	139.284	306	141.515
	306.5	122.869	306.5	139.853	306.5	149.795	306.5	167.753	306.5	119.791	306.5	134.183	306.5	148.425	306.5	150.163
	307	132.397	307	149.027	307	158.902	307	174.78	307	129.71	307	143.726	307	158.001	307	158.92
	307.5	143.634	307.5	160.797	307.5	163.819	307.5	180.734	307.5	140.287	307.5	153.636	307.5	168.865	307.5	169.816
	308	157.62	308	172.165	308	173.94	308	186.794	308	153.88	308	166.957	308	180.384	308	180.661
	308.5	172.604	308.5	184.095	308.5	182.38	308.5	196.514	308.5	169.077	308.5	182.021	308.5	191.228	308.5	190.762
	309	186.801	309	195.724	309	192.261	309	202.935	309	183.544	309	196.129	309	205.43	309	203.552
	309.5	202.321	309.5	207.977	309.5	201.849	309.5	209.197	309.5	198.918	309.5	210.532	309.5	221.304	309.5	217.057
	310	217.499	310	220.36	310	214.419	310	215.449	310	214.457	310	225.599	310	234.399	310	230.561
	310.5	232.068	310.5	234.764	310.5	222.019	310.5	220.994	310.5	228.445	310.5	240.571	310.5	251.604	310.5	244.445
	311	246.504	311	248.413	311	229.666	311	229.026	311	245.508	311	253.447	311	264.444	311	255.829
	311.5	261.368	311.5	259.657	311.5	238.769	311.5	233.121	311.5	260.82	311.5	266.682	311.5	276.983	311.5	266.213
	312	275.108	312	270.203	312	245.028	312	237.094	312	274.437	312	278.441	312	290.381	312	278.603
	312.5	287.544	312.5	279.631	312.5	251.781	312.5	243.422	312.5	285.716	312.5	291.008	312.5	303.563	312.5	289.916
	313	300.177	313	290.873	313	259.615	313	247.019	313	299.456	313	303.854	313	316.607	313	300.999
	313.5	313.063	313.5	301.915	313.5	265.778	313.5	249.873	313.5	314.774	313.5	318.817	313.5	327.299	313.5	311.815
	314	330.288	314	312.295	314	274.102	314	254.491	314	329.02	314	332.194	314	339.925	314	325.562
	314.5	345.937	314.5	323.63	314.5	282.837	314.5	258.999	314.5	341.367	314.5	347.45	314.5	356.567	314.5	338.713
	315	360.14	315	336.241	315	289.789	315	265.104	315	356.638	315	362.623	315	370.982	315	352.415
	315.5	377.169	315.5	350.758	315.5	298.748	315.5	272.345	315.5	375.825	315.5	374.92	315.5	386.879	315.5	365.953
	316	393.303	316	365.138	316	307.43	316	275.74	316	390.343	316	388.996	316	402.451	316	379.399
	316.5	410.359	316.5	377.766	316.5	318.536	316.5	282.444	316.5	407.22	316.5	405.447	316.5	416.792	316.5	394.684
	317	428.231	317	391.368	317	329.348	317	289.241	317	423.426	317	426.939	317	432.805	317	410.161
	317.5	448.097	317.5	402.766	317.5	341.524	317.5	298.227	317.5	440.804	317.5	442.608	317.5	448.806	317.5	423.812
	318	463.447	318	420.264	318	348.206	318	304.045	318	459.309	318	455.576	318	465.224	318	438.296
	318.5	479.392	318.5	436.098	318.5	358.01	318.5	310.632	318.5	473.136	318.5	476.16	318.5	479.079	318.5	451.465
	319	494.446	319	447.851	319	369.729	319	316.967	319	493.133	319	492.976	319	498.417	319	465.839
	319.5	511.047	319.5	458.676	319.5	381.078	319.5	323.852	319.5	507.734	319.5	507.754	319.5	513.664	319.5	481.233
	320	527.374	320	473.725	320	388.794	320	332.879	320	522.329	320	521.655	320	529.19	320	495.991
	320.5	545.674	320.5	488.91	320.5	398.14	320.5	340.227	320.5	539.05	320.5	537.765	320.5	548.669	320.5	511.47
	321	564.011	321	503.744	321	409.019	321	345.483	321	558.143	321	555.406	321	566.753	321	526.539
	321.5	580.076	321.5	518.394	321.5	420.582	321.5	351.977	321.5	575.749	321.5	571.652	321.5	582.211	321.5	540.597
	322	596.301	322	533.611	322	427.401	322	360.812	322	592.789	322	586.167	322	593.884	322	555.185
	322.5	613.31	322.5	545.083	322.5	436.983	322.5	367.054	322.5	608.141	322.5	602.662	322.5	608.686	322.5	566.796
	323	627.093	323	556.331	323	447.471	323	373.177	323	621.18	323	617.148	323	625.537	323	580.308
	323.5	642.804	323.5	570.396	323.5	457.035	323.5	378.75	323.5	637.533	323.5	631.911	323.5	640.021	323.5	595.049
	324	657.157	324	582.958	324	465.788	324	383.241	324	653.4	324	647.651	324	654.789	324	607.493
	324.5	673.719	324.5	596.005	324.5	476.191	324.5	390.374	324.5	667.855	324.5	664.249	324.5	667.011	324.5	622.731
	325	688.125	325	609.765	325	486.513	325	397.63	325	686.433	325	678.899	325	681.753	325	634.124
	325.5	702.627	325.5	619.704	325.5	492.406	325.5	403.287	325.5	700.712	325.5	692.653	325.5	698.446	325.5	647.596
	326	715.134	326	629.309	326	499.499	326	408.611	326	711.603	326	705.751	326	710.212	326	660.469
	326.5	730.419	326.5	639.593	326.5	506.983	326.5	412.736	326.5	725.059	326.5	720.055	326.5	720.511	326.5	675.088
	327	746.238	327	652.625	327	514.219	327	417.509	327	738.19	327	731.404	327	735.031	327	686.132
	327.5	757.41	327.5	665.809	327.5	524.24	327.5	423.393	327.5	752.819	327.5	744.487	327.5	751.35	327.5	693.227
	328	766.634	328	674.636	328	532.172	328	429.654	328	763.632	328	758.588	328	761.372	328	702.728
	328.5	780.301	328.5	685.222	328.5	539.223	328.5	433.051	328.5	775.669	328.5	769.796	328.5	769.548	328.5	716.013
	329	790.767	329	694.157	329	546.281	329	437.643	329	785.647	329	778.963	329	783.4	329	726.762
	329.5	800.881	329.5	700.071	329.5	552.249	329.5	441.286	329.5	795.972	329.5	787.511	329.5	795.164	329.5	731.971
	330	812.583	330	705.263	330	555.291	330	447.389	330	803.141	330	794.621	330	797.91	330	741.733
	330.5	822.597	330.5	716.846	330.5	562.772	330.5	449.061	330.5	812.593	330.5	804.551	330.5	809.233	330.5	748.177
	331	835.144	331	727.208	331	568.65	331	452.982	331	823.053	331	813.013	331	817.495	331	756.78
	331.5	842.258	331.5	735.78	331.5	572.052	331.5	457.49	331.5	835.198	331.5	823.963	331.5	826.109	331.5	767.498
	332	847.895	332	740.134	332	577.797	332	460.744	332	841.662	332	830.093	332	838.565	332	773.202
	332.5	857.648	332.5	742.374	332.5	581.831	332.5	462.536	332.5	849.137	332.5	833.351	332.5	843.827	332.5	780.192
	333	859.839	333	748.298	333	585.501	333	462.193	333	853.885	333	841.129	333	847.18	333	786.458
	333.5	861.819	333.5	755.762	333.5	586.911	333.5	465.724	333.5	861.652	333.5	846.702	333.5	852.481	333.5	791.036
	334	871.96	334	759.655	334	592.434	334	469.098	334	867.681	334	860.405	334	854.912	334	794.75
	334.5	878.677	334.5	765.461	334.5	594.716	334.5	473.158	334.5	872.975	334.5	866.999	334.5	862.02	334.5	803.357
	335	881.718	335	767.26	335	598.664	335	471.151	335	877.092	335	864.9	335	868.011	335	806.689
	335.5	885.833	335.5	767.452	335.5	598.291	335.5	470.919	335.5	879.82	335.5	869.858	335.5	874.75	335.5	806.202
	336	887.674	336	769.009	336	598.48	336	475.612	336	884.542	336	870.348	336	878.738	336	810.529
	336.5	891.208	336.5	774.692	336.5	602.248	336.5	474.72	336.5	888.737	336.5	875.416	336.5	876.638	336.5	809.142
	337	895.798	337	777.576	337	604.145	337	476.665	337	889.199	337	879.834	337	877.962	337	813.057
	337.5	895.55	337.5	781.375	337.5	604.76	337.5	474.71	337.5	890.231	337.5	881.189	337.5	883.536	337.5	816.141
	338	901.65	338	778.706	338	606.793	338	476.528	338	888.927	338	881.986	338	887.016	338	816.909
	338.5	900.626	338.5	777.792	338.5	605.628	338.5	477.772	338.5	888.475	338.5	880.677	338.5	886.993	338.5	819.612
	339	901.693	339	781.207	339	604.274	339	477.581	339	889.828	339	877.377	339	886.034	339	820.205
	339.5	899.507	339.5	781.319	339.5	606.964	339.5	476.346	339.5	893.142	339.5	878.302	339.5	885.42	339.5	820.552
	340	897.408	340	780.181	340	605.034	340	475.268	340	893.379	340	881.529	340	884.783	340	817.395
	340.5	897.119	340.5	779.352	340.5	607.228	340.5	473.557	340.5	892.265	340.5	881.384	340.5	884.073	340.5	817.735
	341	900.468	341	775.465	341	605.682	341	472.277	341	894.458	341	879.143	341	880.899	341	817.417
	341.5	896.457	341.5	773.79	341.5	605.955	341.5	472.267	341.5	890.636	341.5	876.86	341.5	879.986	341.5	813.516
	342	893.031	342	769.601	342	602.854	342	468.471	342	886.739	342	872.386	342	876.61	342	811.458
	342.5	890.854	342.5	770.908	342.5	600.365	342.5	468.947	342.5	883.29	342.5	871.131	342.5	876.989	342.5	808.435
	343	886.079	343	770.426	343	598.24	343	466.953	343	879.067	343	867.872	343	873.816	343	804.815
	343.5	884.311	343.5	763.885	343.5	595.093	343.5	465.102	343.5	872.956	343.5	862.04	343.5	869.534	343.5	800.322
	344	880.891	344	761.276	344	592.022	344	465.372	344	875.625	344	858.365	344	863.708	344	795.444
	344.5	879.187	344.5	757.938	344.5	589.536	344.5	460.872	344.5	871.347	344.5	859.337	344.5	863.356	344.5	798.849
	345	875.873	345	755.099	345	587.495	345	458.781	345	866.741	345	856.346	345	860.501	345	797.197
	345.5	868.515	345.5	752.775	345.5	586.42	345.5	459.639	345.5	861.685	345.5	849.58	345.5	854.999	345.5	792.806
	346	863.036	346	746.439	346	581.066	346	454.301	346	855.259	346	848.983	346	848.649	346	786.114
	346.5	854.722	346.5	741.16	346.5	576.411	346.5	449.716	346.5	852.255	346.5	839.284	346.5	846.031	346.5	778.944
	347	852.356	347	736.445	347	574.754	347	446.365	347	842.334	347	832.872	347	837.369	347	775.055
	347.5	847.156	347.5	732.69	347.5	571.422	347.5	443.429	347.5	835.358	347.5	824.635	347.5	833.888	347.5	770.551
	348	840.995	348	726.9	348	566.458	348	440.556	348	833.584	348	819.316	348	828.96	348	765.482
	348.5	833.542	348.5	724.256	348.5	563.52	348.5	439.661	348.5	829.576	348.5	818.764	348.5	819.256	348.5	761.751
	349	826.264	349	716.385	349	557.432	349	434.509	349	819.989	349	809.029	349	814.468	349	755.819
	349.5	822.114	349.5	710.968	349.5	555.306	349.5	432.307	349.5	813.506	349.5	802.595	349.5	807.361	349.5	744
	350	815.17	350	707.182	350	552.213	350	427.793	350	805.463	350	797.496	350	801.262	350	737.374
	350.5	807.803	350.5	701.895	350.5	545.762	350.5	425.585	350.5	799.571	350.5	790.416	350.5	796.078	350.5	732.146
	351	802.285	351	696.627	351	541.945	351	421.514	351	793.958	351	780.771	351	789.221	351	731.504
	351.5	794.838	351.5	688.351	351.5	538.697	351.5	419.62	351.5	786.843	351.5	777.379	351.5	781.519	351.5	725.269
	352	787.803	352	681.112	352	534.803	352	416.832	352	782.524	352	772.58	352	775.121	352	715.44
	352.5	780.239	352.5	676.3	352.5	527.341	352.5	412.406	352.5	772.03	352.5	761.209	352.5	766.149	352.5	708.657
	353	766.951	353	668.295	353	519.189	353	408.216	353	762.738	353	751.829	353	760.839	353	702.455
	353.5	757.265	353.5	658.438	353.5	515.08	353.5	401.901	353.5	752.32	353.5	745.091	353.5	752.386	353.5	696.716
	354	751.795	354	651.268	354	510.77	354	398.419	354	744.31	354	739.479	354	740.643	354	687.486
	354.5	744.197	354.5	643.858	354.5	506.632	354.5	393.646	354.5	735.904	354.5	729.747	354.5	732.261	354.5	678.041
	355	735.05	355	635.735	355	498.967	355	392.562	355	725.847	355	720.047	355	727.721	355	674.037
	355.5	728.175	355.5	631.857	355.5	496.527	355.5	387.419	355.5	719.258	355.5	716.575	355.5	718.527	355.5	667.301
	356	720.239	356	623.608	356	491.273	356	385.488	356	712.791	356	707.647	356	711.14	356	657.973
	356.5	714.229	356.5	612.741	356.5	483.269	356.5	379.647	356.5	705.525	356.5	696.486	356.5	701.966	356.5	648.72
	357	703.747	357	608.685	357	477.978	357	372.895	357	699.253	357	686.129	357	691.263	357	640.782
	357.5	692.358	357.5	604.197	357.5	473.187	357.5	368.949	357.5	687.477	357.5	679.795	357.5	686.357	357.5	633.702
	358	686.471	358	599.037	358	467.516	358	365.751	358	678.891	358	671.975	358	676.371	358	629.782
	358.5	674.601	358.5	591.91	358.5	461.661	358.5	361.789	358.5	669.85	358.5	664.596	358.5	666.965	358.5	623.344
	359	665.815	359	578.198	359	455.113	359	357.273	359	662.541	359	656.089	359	658.605	359	612.46
	359.5	658.851	359.5	570.514	359.5	447.981	359.5	351.835	359.5	652.603	359.5	644.173	359.5	651.47	359.5	602.847
	360	650.597	360	563.04	360	443.292	360	347.823	360	640.949	360	634.893	360	644.646	360	593.747
	360.5	638.092	360.5	555.112	360.5	440.112	360.5	344.274	360.5	632.193	360.5	627.915	360.5	633.857	360.5	586.698
	361	630.182	361	550.321	361	432.251	361	339.813	361	624.837	361	618.593	361	622.306	361	579.217
	361.5	620.766	361.5	538.767	361.5	426	361.5	333.848	361.5	616.003	361.5	610.215	361.5	615.904	361.5	573.9
	362	613.43	362	531.557	362	421.38	362	328.15	362	605.947	362	600.528	362	609.661	362	564.128
	362.5	601.474	362.5	527.159	362.5	413.816	362.5	324.6	362.5	596.738	362.5	593.169	362.5	596.922	362.5	556.226
	363	596.369	363	518.955	363	407.282	363	321.779	363	590.293	363	583.528	363	586.965	363	549.227
	363.5	588.42	363.5	511.818	363.5	402.938	363.5	317.257	363.5	581.696	363.5	576.118	363.5	578.896	363.5	541.157
	364	577.638	364	506.023	364	397.043	364	312.928	364	572.617	364	568.861	364	571.028	364	529.769
	364.5	569.444	364.5	495.848	364.5	391.174	364.5	308.212	364.5	561.477	364.5	560.207	364.5	560.678	364.5	520.846
	365	559.635	365	487.189	365	385.427	365	303.781	365	552.612	365	548.957	365	553.534	365	513.038
	365.5	548.884	365.5	479.04	365.5	379.889	365.5	300.202	365.5	542.369	365.5	536.712	365.5	546.278	365.5	504.885
	366	539.101	366	469.288	366	372.963	366	294.488	366	535.95	366	527.834	366	535.488	366	495.525
	366.5	531.685	366.5	463.25	366.5	367.443	366.5	287.925	366.5	525.709	366.5	523.06	366.5	523.925	366.5	488.91
	367	523.368	367	455.21	367	360.874	367	284.288	367	515.459	367	512.611	367	515.542	367	482.808
	367.5	514.415	367.5	447.918	367.5	355.196	367.5	282.972	367.5	509.109	367.5	507.579	367.5	506.071	367.5	473.991
	368	504.099	368	441.437	368	348.287	368	277.625	368	497.779	368	495.168	368	501.779	368	466.31
	368.5	493.443	368.5	435.15	368.5	343.562	368.5	272.83	368.5	492.119	368.5	487.411	368.5	493.909	368.5	456.932
	369	487.298	369	427.143	369	338.123	369	269.105	369	479.975	369	478.543	369	485.04	369	450.469
	369.5	479.385	369.5	418.268	369.5	329.139	369.5	264.228	369.5	471.08	369.5	470.54	369.5	477.11	369.5	442.449
	370	469.936	370	408.077	370	324.606	370	257.848	370	463.553	370	462.166	370	468.034	370	432.349
	370.5	458.542	370.5	402.961	370.5	318.97	370.5	252.601	370.5	456.067	370.5	453.368	370.5	457.992	370.5	424.272
	371	452.743	371	396.289	371	314.054	371	248.536	371	448.933	371	444.524	371	447.261	371	418.181
	371.5	444.374	371.5	387.446	371.5	309.924	371.5	245.503	371.5	439.166	371.5	435.374	371.5	441.025	371.5	410.474
	372	435.664	372	381.459	372	305.098	372	243.572	372	431.869	372	428.082	372	433.071	372	403.011
	372.5	426.179	372.5	375.009	372.5	299.051	372.5	237.756	372.5	423.089	372.5	420.374	372.5	425.083	372.5	394.218
	373	417.793	373	367.226	373	293.289	373	233.747	373	414.772	373	413.562	373	416.13	373	387.709
	373.5	411.707	373.5	358.943	373.5	289.699	373.5	230.752	373.5	407.613	373.5	406.355	373.5	410.612	373.5	384.003
	374	405.512	374	355.491	374	283.023	374	226.244	374	400.135	374	399.037	374	402.095	374	375.665
	374.5	398.073	374.5	348.041	374.5	276.223	374.5	222.695	374.5	393.438	374.5	391.657	374.5	394.058	374.5	369.295
	375	386.894	375	341.025	375	271.114	375	217.621	375	384.834	375	382.244	375	388.106	375	362.791
	375.5	380.749	375.5	335.042	375.5	268.509	375.5	215.167	375.5	378.936	375.5	375.727	375.5	380.518	375.5	356.076
	376	375.004	376	330.076	376	263.986	376	211.354	376	369.602	376	368.294	376	373.646	376	349.2
	376.5	367.571	376.5	322.83	376.5	259.05	376.5	206.74	376.5	361.134	376.5	360.371	376.5	364.246	376.5	342.349
	377	359.655	377	315.437	377	253.447	377	203.166	377	355.658	377	352.014	377	355.947	377	336.674
	377.5	350.857	377.5	309.02	377.5	249.705	377.5	199.922	377.5	348.152	377.5	346.279	377.5	349.909	377.5	329.408
	378	343.615	378	304.426	378	243.42	378	194.786	378	340.373	378	340.922	378	343.705	378	323.188
	378.5	337.58	378.5	298.993	378.5	241.238	378.5	192.73	378.5	332.944	378.5	336.798	378.5	339.083	378.5	318.634
	379	332.481	379	292.041	379	235.178	379	190.27	379	328.956	379	326.823	379	331.224	379	309.622
	379.5	327.342	379.5	285.925	379.5	229.636	379.5	186.239	379.5	321.283	379.5	320.655	379.5	324.237	379.5	304.548
	380	318.014	380	279.612	380	223.987	380	181.873	380	313.912	380	313.329	380	317.429	380	297.984
	380.5	310.036	380.5	273.285	380.5	220.842	380.5	178.658	380.5	308.854	380.5	305.921	380.5	311.449	380.5	291.492
	381	302.804	381	267.148	381	217.523	381	175.215	381	302.457	381	301.487	381	306.045	381	286.388
	381.5	297.084	381.5	262.949	381.5	212.667	381.5	172.525	381.5	295.216	381.5	293.78	381.5	299.29	381.5	281.716
	382	292.457	382	257.973	382	208.333	382	169.405	382	287.667	382	287.657	382	290.478	382	274.77
	382.5	286.152	382.5	251.539	382.5	203.599	382.5	165.4	382.5	279.052	382.5	281.006	382.5	284.648	382.5	268.456
	383	280.04	383	246.482	383	199.68	383	161.426	383	273.81	383	275.942	383	279.869	383	263.773
	383.5	273.339	383.5	241.896	383.5	195.657	383.5	158.7	383.5	270.052	383.5	269.173	383.5	273.694	383.5	256.816
	384	265.597	384	235.327	384	191.345	384	155.951	384	262.337	384	262.593	384	267.46	384	250.424
	384.5	261.465	384.5	231.541	384.5	186.643	384.5	152.692	384.5	256.274	384.5	256.161	384.5	261.595	384.5	245.554
	385	256.387	385	225.273	385	182.991	385	150.828	385	251.147	385	252.772	385	257.801	385	240.97
	385.5	248.034	385.5	220.987	385.5	179.806	385.5	148.255	385.5	244.525	385.5	247.967	385.5	252.016	385.5	234.186
	386	243.729	386	218.294	386	175.954	386	144.499	386	240.716	386	243.413	386	246.245	386	230.111
	386.5	239.189	386.5	212.95	386.5	172.195	386.5	140.487	386.5	234.55	386.5	236.816	386.5	242.203	386.5	225.463
	387	234.26	387	205.967	387	168.09	387	137.976	387	230.715	387	229.566	387	234.894	387	221.936
	387.5	228.208	387.5	202.981	387.5	165.687	387.5	135.339	387.5	225.364	387.5	223.977	387.5	228.177	387.5	216.982
	388	222.3	388	197.847	388	162.106	388	132.98	388	220.323	388	221.014	388	224.778	388	212.095
	388.5	218.187	388.5	193.848	388.5	159.309	388.5	130.528	388.5	214.147	388.5	215.362	388.5	220.832	388.5	208.042
	389	212.969	389	190.041	389	155.236	389	128.477	389	210.008	389	210.5	389	214.869	389	201.647
	389.5	208.568	389.5	184.578	389.5	149.989	389.5	125.462	389.5	205.875	389.5	205.901	389.5	208.884	389.5	197.194
	390	203.168	390	179.781	390	147.809	390	123.049	390	200.04	390	201.382	390	204.854	390	193.269
	390.5	199.184	390.5	176.96	390.5	146.207	390.5	120.445	390.5	195.391	390.5	196.703	390.5	199.527	390.5	189.219
	391	195.186	391	173.045	391	142.535	391	118.197	391	191.647	391	192.293	391	194.167	391	184.396
	391.5	189.093	391.5	168.983	391.5	138.995	391.5	115.467	391.5	186.725	391.5	187.803	391.5	191.168	391.5	179.739
	392	183.89	392	164.909	392	135.027	392	113.306	392	181.673	392	184.071	392	186.962	392	175.86
	392.5	180.493	392.5	161.064	392.5	133.01	392.5	110.702	392.5	178.073	392.5	179.142	392.5	182.463	392.5	172.518
	393	175.775	393	157.871	393	130.799	393	107.909	393	173.358	393	174.41	393	179.509	393	167.615
	393.5	172.361	393.5	154.188	393.5	126.629	393.5	105.507	393.5	169.291	393.5	171.591	393.5	174.807	393.5	165.355
	394	168.473	394	149.756	394	124.267	394	103.601	394	165.573	394	167.785	394	170.484	394	161.687
	394.5	164.767	394.5	145.813	394.5	121.928	394.5	102.114	394.5	161.724	394.5	163.941	394.5	167.135	394.5	158.359
	395	160.087	395	143.15	395	119.383	395	99.5962	395	158.789	395	159.029	395	163.023	395	154.572
	395.5	156.052	395.5	141.166	395.5	115.617	395.5	97.325	395.5	154.749	395.5	155.415	395.5	159.38	395.5	151.227
	396	154.19	396	137.383	396	114.258	396	94.9739	396	150.648	396	151.519	396	154.615	396	147.172
	396.5	151.112	396.5	135.033	396.5	110.404	396.5	94.0651	396.5	147.833	396.5	148.979	396.5	151.694	396.5	145.269
	397	146.42	397	130.761	397	109.141	397	92.6025	397	144.542	397	146.343	397	149.956	397	141.033
	397.5	142.581	397.5	126.78	397.5	106.674	397.5	89.4073	397.5	140.513	397.5	142.39	397.5	144.671	397.5	137.039
	398	137.833	398	124.901	398	104.765	398	88.1287	398	137.355	398	138.487	398	140.704	398	135.553
	398.5	135.235	398.5	122.684	398.5	101.91	398.5	86.9852	398.5	133.703	398.5	135.341	398.5	137.911	398.5	131.53
	399	132.964	399	119.119	399	100.98	399	85.3046	399	130.731	399	132.439	399	135.759	399	127.407
	399.5	129.267	399.5	115.808	399.5	97.8067	399.5	82.5793	399.5	127.517	399.5	129.096	399.5	132.312	399.5	126.184
	400	125.271	400	114.008	400	96.2419	400	81.2332	400	125.07	400	124.966	400	129.489	400	123.729
	400.5	123.327	400.5	111.265	400.5	93.8969	400.5	80.87	400.5	121.139	400.5	123.558	400.5	126.193	400.5	121.103
	401	121.606	401	109.401	401	91.4509	401	78.9611	401	118.147	401	120.474	401	124.361	401	118.279
	401.5	118.654	401.5	106.319	401.5	90.3497	401.5	77.3493	401.5	115.319	401.5	117.846	401.5	121.011	401.5	115.299
	402	116.148	402	104.009	402	88.791	402	76.1822	402	114.394	402	116.039	402	118.843	402	113.562
	402.5	113.388	402.5	102.168	402.5	86.3493	402.5	73.7005	402.5	110.963	402.5	113.401	402.5	116.564	402.5	110.788
	403	110.989	403	99.82	403	84.121	403	72.9103	403	107.846	403	110.303	403	113.956	403	108.09
	403.5	108.322	403.5	96.9209	403.5	82.6982	403.5	71.6886	403.5	105.958	403.5	107.377	403.5	111.296	403.5	105.333
	404	104.565	404	95.1816	404	80.7958	404	70.6606	404	103.364	404	104.287	404	108.479	404	103.177
	404.5	102.203	404.5	93.6393	404.5	79.6476	404.5	68.6232	404.5	100.151	404.5	102.681	404.5	105.934	404.5	102.37
	405	100.104	405	91.0533	405	78.4163	405	66.975	405	98.1043	405	101.301	405	104.882	405	100.135
	405.5	98.2774	405.5	88.6474	405.5	76.1063	405.5	65.4589	405.5	95.6395	405.5	98.3132	405.5	102.566	405.5	97.4334
	406	96.1883	406	88.1534	406	74.7808	406	65.0524	406	93.7396	406	95.8024	406	99.341	406	96.1058
	406.5	94.8867	406.5	86.9045	406.5	73.4349	406.5	63.57	406.5	92.0226	406.5	94.1192	406.5	97.4185	406.5	93.888
	407	92.2136	407	84.7121	407	71.6372	407	62.6995	407	89.9649	407	91.7391	407	95.8874	407	91.9231
	407.5	89.1687	407.5	81.4867	407.5	70.5407	407.5	61.1906	407.5	87.9426	407.5	89.529	407.5	93.5431	407.5	89.0754
	408	86.6424	408	79.0702	408	69.2162	408	60.681	408	86.001	408	87.3224	408	91.828	408	86.99
	408.5	85.2335	408.5	79.2213	408.5	67.85	408.5	59.3002	408.5	83.5366	408.5	85.9201	408.5	90.1134	408.5	86.2037
	409	82.6746	409	76.7998	409	65.9555	409	58.6311	409	81.5292	409	83.8915	409	87.9195	409	84.5502
	409.5	81.5112	409.5	75.6422	409.5	65.3585	409.5	57.256	409.5	80.0727	409.5	82.4845	409.5	86.2252	409.5	82.5349
	410	80.6727	410	73.0632	410	64.1683	410	56.1007	410	78.4772	410	79.9955	410	84.1831	410	80.6434
	410.5	78.1638	410.5	71.2381	410.5	62.5656	410.5	55.1253	410.5	76.7222	410.5	77.9437	410.5	80.9597	410.5	79.5406
	411	76.0097	411	69.8459	411	61.0635	411	54.1219	411	74.6113	411	76.4041	411	79.7865	411	78.3031
	411.5	74.4126	411.5	68.5839	411.5	59.3993	411.5	53.481	411.5	73.0832	411.5	75.258	411.5	78.8428	411.5	75.8848
	412	71.8737	412	67.1343	412	58.673	412	52.207	412	70.8492	412	73.4873	412	76.6376	412	74.5396
	412.5	70.9169	412.5	65.9059	412.5	57.6612	412.5	51.5706	412.5	69.4518	412.5	72.1563	412.5	75.0264	412.5	73
	413	69.7803	413	64.7874	413	56.7275	413	51.2169	413	67.5975	413	70.1394	413	73.569	413	71.3874
	413.5	67.7751	413.5	63.3949	413.5	56.0053	413.5	49.5164	413.5	65.9427	413.5	67.881	413.5	71.916	413.5	69.5299
	414	65.659	414	62.199	414	54.5752	414	48.491	414	64.5294	414	67.1567	414	69.9569	414	68.3912
	414.5	63.6476	414.5	60.2932	414.5	53.2429	414.5	47.937	414.5	63.279	414.5	65.2261	414.5	68.254	414.5	66.7045
	415	62.3549	415	58.8299	415	51.8481	415	47.4734	415	61.4487	415	63.5758	415	66.996	415	65.8575
	415.5	61.5957	415.5	57.1228	415.5	51.4496	415.5	46.2622	415.5	60.2361	415.5	62.5748	415.5	66.0508	415.5	64.0709
	416	59.7864	416	56.0205	416	50.7941	416	45.2976	416	58.9417	416	60.9331	416	64.1208	416	62.7879
	416.5	58.088	416.5	55.1964	416.5	49.0486	416.5	44.9002	416.5	57.0265	416.5	59.6857	416.5	62.8629	416.5	61.7351
	417	56.9501	417	53.8471	417	48.148	417	43.8428	417	56.396	417	58.5035	417	61.2855	417	61.1458
	417.5	56.1164	417.5	52.8325	417.5	47.859	417.5	43.7823	417.5	54.6145	417.5	56.9192	417.5	59.8745	417.5	59.3863
	418	55.143	418	51.9146	418	46.6863	418	43.6029	418	52.9666	418	55.0466	418	58.2118	418	58.1385
	418.5	53.8654	418.5	51.0565	418.5	45.7519	418.5	42.0509	418.5	52.0484	418.5	54.2504	418.5	57.8313	418.5	56.8736
	419	52.5418	419	49.5681	419	44.5203	419	41.369	419	51.6392	419	52.6911	419	57.0596	419	56.1833
	419.5	50.9638	419.5	48.4711	419.5	43.4692	419.5	40.6163	419.5	50.0152	419.5	51.699	419.5	56.2925	419.5	55.1755
	420	49.5679	420	46.7938	420	43.1383	420	39.6121	420	48.4157	420	50.9034	420	54.5147	420	53.0416
	420.5	48.3894	420.5	46.1821	420.5	42.0657	420.5	38.9599	420.5	47.6422	420.5	50.5569	420.5	52.8623	420.5	52.4292
	421	46.6494	421	44.7306	421	41.3176	421	38.6304	421	46.2208	421	48.9286	421	51.9566	421	50.609
	421.5	45.8769	421.5	44.0408	421.5	40.7363	421.5	37.9842	421.5	45.1259	421.5	47.6303	421.5	50.9781	421.5	50.128
	422	44.8518	422	43.6062	422	39.48	422	37.8848	422	44.4937	422	46.1357	422	50.2096	422	49.3919
	422.5	44.7825	422.5	42.7407	422.5	38.4007	422.5	37.2673	422.5	43.2986	422.5	45.5479	422.5	49.4145	422.5	48.5036
	423	43.5927	423	41.6291	423	38.1491	423	36.172	423	41.7968	423	44.3078	423	48.0378	423	47.607
	423.5	41.7477	423.5	40.766	423.5	37.8332	423.5	35.6939	423.5	40.8751	423.5	43.2958	423.5	47.0613	423.5	46.6217
	424	41.3143	424	39.9404	424	37.2008	424	35.6202	424	40.4648	424	42.381	424	46.0111	424	45.58
	424.5	40.1726	424.5	38.736	424.5	36.3549	424.5	35.1051	424.5	39.7549	424.5	42.0709	424.5	44.7087	424.5	45.3575
	425	39.5978	425	37.9627	425	35.2793	425	34.3171	425	38.2914	425	41.0506	425	44.0698	425	44.2961
	425.5	38.9991	425.5	37.7639	425.5	34.9506	425.5	33.6226	425.5	37.7585	425.5	40.014	425.5	43.4149	425.5	43.3754
	426	38.3518	426	36.7498	426	34.2415	426	33.4962	426	36.7049	426	39.1974	426	42.8957	426	42.7191
	426.5	36.5943	426.5	36.2923	426.5	34.0364	426.5	33.3232	426.5	35.8205	426.5	38.026	426.5	41.7565	426.5	42.3566
	427	36.0174	427	35.7524	427	33.5562	427	32.4333	427	35.0682	427	37.4566	427	41.0048	427	41.0448
	427.5	35.3693	427.5	34.9031	427.5	33.0851	427.5	32.1907	427.5	34.7146	427.5	36.7319	427.5	39.9978	427.5	39.976
	428	34.5365	428	33.6623	428	32.5898	428	31.601	428	33.7812	428	36.1589	428	38.8908	428	39.1304
	428.5	33.6548	428.5	32.8732	428.5	31.9458	428.5	31.4413	428.5	32.5025	428.5	35.05	428.5	38.8065	428.5	38.7934
	429	32.3816	429	32.2994	429	31.0137	429	30.845	429	31.5383	429	35.0125	429	37.9139	429	38.4644
	429.5	31.7512	429.5	32.0195	429.5	30.4947	429.5	30.2696	429.5	31.1521	429.5	34.1167	429.5	37.0369	429.5	37.9076
	430	31.401	430	31.0769	430	30.0078	430	30.0078	430	30.182	430	33.4426	430	36.8297	430	37.0017
	430.5	31.1094	430.5	30.6533	430.5	29.5789	430.5	29.7477	430.5	29.9828	430.5	32.5686	430.5	36.4259	430.5	36.4795
	431	30.7832	431	30.5316	431	29.5037	431	29.4122	431	29.563	431	31.8247	431	35.7735	431	35.707
	431.5	29.9594	431.5	29.9958	431.5	29.1404	431.5	29.0555	431.5	28.254	431.5	31.0248	431.5	34.8911	431.5	35.1781
	432	29.2157	432	28.943	432	28.5718	432	28.8316	432	27.8283	432	30.7934	432	33.405	432	34.3921
	432.5	28.0192	432.5	28.8052	432.5	27.8537	432.5	28.3307	432.5	27.2216	432.5	30.4047	432.5	33.3034	432.5	34.4298
	433	27.4562	433	28.6598	433	27.3421	433	27.9498	433	26.5384	433	29.7955	433	33.0458	433	33.3009
	433.5	27.1132	433.5	27.8606	433.5	27.0893	433.5	27.6994	433.5	25.8492	433.5	29.1551	433.5	32.129	433.5	32.8791
	434	26.4406	434	27.0144	434	26.535	434	26.612	434	25.8081	434	28.6256	434	31.9914	434	32.7602
	434.5	26.3399	434.5	26.4419	434.5	26.1503	434.5	26.1641	434.5	25.2886	434.5	28.0581	434.5	31.2182	434.5	32.2886
	435	25.5162	435	26.4766	435	25.9295	435	26.3482	435	24.4368	435	27.6364	435	30.4382	435	31.3451
	435.5	24.7846	435.5	25.6543	435.5	25.3877	435.5	26.3376	435.5	23.8621	435.5	26.339	435.5	29.6835	435.5	31.0483
	436	24.6152	436	25.0687	436	25.2155	436	25.7709	436	23.618	436	25.9239	436	29.7535	436	31.0471
	436.5	23.992	436.5	24.864	436.5	24.8269	436.5	25.6342	436.5	22.8932	436.5	25.9226	436.5	29.0717	436.5	30.3552
	437	23.2155	437	24.7017	437	24.2813	437	25.0791	437	22.5879	437	25.9559	437	28.5222	437	29.9084
	437.5	22.7601	437.5	23.8806	437.5	23.8426	437.5	24.8168	437.5	22.1118	437.5	25.0127	437.5	27.7132	437.5	29.5424
	438	22.8881	438	23.4853	438	23.1096	438	24.3674	438	21.5478	438	24.6293	438	27.2997	438	28.8116
	438.5	22.1509	438.5	23.1393	438.5	23.4039	438.5	24.223	438.5	21.2561	438.5	24.3365	438.5	27.022	438.5	28.2639
	439	21.0921	439	22.9598	439	23.4043	439	24.5569	439	20.9367	439	24.1534	439	26.569	439	27.9206
	439.5	20.983	439.5	22.5996	439.5	22.986	439.5	23.6321	439.5	20.1489	439.5	23.4427	439.5	25.9612	439.5	27.8315
	440	20.6989	440	22.5942	440	22.597	440	23.5615	440	20.0318	440	22.6965	440	25.9469	440	27.1984
	440.5	20.0134	440.5	21.8675	440.5	21.9316	440.5	23.2688	440.5	19.7596	440.5	22.2993	440.5	25.8664	440.5	26.6952
	441	19.9951	441	21.4999	441	21.9532	441	22.8167	441	19.2591	441	21.9742	441	24.8738	441	25.8069
	441.5	19.609	441.5	20.8992	441.5	21.4344	441.5	22.8242	441.5	18.9826	441.5	21.495	441.5	24.4298	441.5	26.0077
	442	18.9996	442	20.3924	442	21.225	442	22.7855	442	18.4757	442	20.7041	442	24.3019	442	25.5193
	442.5	18.7205	442.5	19.9531	442.5	20.9278	442.5	22.0508	442.5	17.6825	442.5	20.4436	442.5	24.2	442.5	25.0999
	443	18.5244	443	20.19	443	20.7868	443	21.9794	443	17.4417	443	20.4682	443	23.8613	443	24.9486
	443.5	18.0003	443.5	20.121	443.5	20.5817	443.5	22.0178	443.5	17.4428	443.5	20.679	443.5	23.1616	443.5	24.1697
	444	17.9561	444	19.5568	444	20.1076	444	21.948	444	17.2302	444	20.3713	444	22.5054	444	23.9435
	444.5	17.3923	444.5	18.9061	444.5	19.7484	444.5	21.6073	444.5	16.8664	444.5	19.6331	444.5	22.1468	444.5	23.541
	445	16.9458	445	18.6641	445	19.8217	445	21.4658	445	16.7017	445	19.3659	445	21.7674	445	23.3033
	445.5	16.8134	445.5	18.3097	445.5	19.2207	445.5	21.1808	445.5	16.1392	445.5	18.9819	445.5	21.5866	445.5	23.1453
	446	16.6183	446	18.3634	446	19.2624	446	20.8472	446	15.9176	446	18.7736	446	21.1096	446	23.3189
	446.5	16.5234	446.5	17.8956	446.5	18.9957	446.5	20.5831	446.5	15.7281	446.5	18.3184	446.5	21.1424	446.5	22.6708
	447	16.4856	447	17.6797	447	18.6737	447	20.4879	447	15.5069	447	18.1069	447	20.9658	447	22.1413
	447.5	15.9457	447.5	17.4602	447.5	18.4105	447.5	20.0455	447.5	14.958	447.5	17.9084	447.5	20.4916	447.5	21.7149
	448	15.3957	448	17.2484	448	18.3476	448	19.8933	448	14.684	448	17.4813	448	20.2599	448	21.6746
	448.5	15.1087	448.5	17.2807	448.5	18.2375	448.5	20.1816	448.5	14.3672	448.5	17.3385	448.5	20.0082	448.5	21.7761
	449	15.0226	449	16.7919	449	18.0419	449	20.0472	449	14.1137	449	16.9834	449	19.8169	449	21.5153
	449.5	14.7659	449.5	16.1816	449.5	17.9687	449.5	19.6814	449.5	14.1067	449.5	16.4365	449.5	19.3469	449.5	21.1038
	450	14.5876	450	15.9124	450	17.7853	450	19.9164	450	13.9829	450	16.2523	450	19.2529	450	20.7078
