# Supplementary material for: Structural basis for Vipp1 membrane binding: from loose coats and carpets to ring and rod assemblies
Source: Nat Struct Mol Biol. 2024 Oct 8;32(3):555–70. doi: 10.1038/s41594-024-01399-z (PMC11919686; doi:10.1038/s41594-024-01399-z)
Supplement: Supplementary file 8 — Statistical source data. [file 41594_2024_1399_MOESM8_ESM.xlsx]

## Sheet: B
temp	std	std	refold	refold
25.02	-34.0536	-34.9104	-35.2932	-36.3071
26.93	-33.8252	-34.3154	-35.151	-35.5626
28.8	-33.4365	-34.0027	-34.5828	-34.6672
30.68	-32.7824	-33.3823	-33.9703	-34.0096
32.56	-32.2563	-32.8148	-33.12	-33.3459
34.44	-31.4906	-32.2958	-32.5292	-32.6995
36.31	-30.8247	-31.5868	-32.1014	-32.2109
38.19	-30.2463	-30.8357	-31.8307	-31.6851
40.06	-29.6303	-30.236	-31.5918	-30.9326
41.93	-28.9208	-29.5234	-31.0303	-30.2544
43.8	-27.8254	-28.5533	-29.9006	-29.8737
45.66	-27.1147	-27.8087	-29.0568	-28.8443
47.52	-26.1162	-26.9952	-28.4565	-27.6536
49.38	-24.9338	-25.6647	-26.7727	-26.2827
51.24	-23.521	-24.108	-24.7157	-24.1399
53.09	-21.3867	-21.7365	-22.3409	-21.5364
54.94	-18.4556	-18.8523	-19.7254	-18.8712
56.8	-15.2349	-15.7753	-17.1664	-16.4523
58.64	-12.749	-13.0677	-15.1626	-14.6463
60.51	-10.9836	-11.0577	-13.7587	-13.2826
62.34	-9.9769	-10.2079	-12.633	-12.3622
64.19	-9.5854	-9.6241	-11.958	-11.5267
66.04	-9.0983	-9.2239	-11.4394	-11.0687
67.88	-8.9145	-8.9741	-11.0554	-10.8394
69.73	-8.7265	-8.8777	-10.3117	-10.4361
71.59	-8.6582	-8.6693	-9.8179	-10.2265
73.43	-8.4555	-8.5875	-9.7803	-10.0511
75.28	-8.3229	-8.491	-9.6661	-9.8731
77.13	-8.2144	-8.4849	-9.5286	-9.7993
78.98	-8.1345	-8.5047	-9.427	-9.6035
80.82	-8.0964	-8.3883	-9.3373	-9.5038
82.68	-8.0937	-8.4009	-9.2337	-9.4264
84.52	-8.068	-8.3531	-9.1534	-9.4162
86.38	-8.0436	-8.2675	-9.1545	-9.3319
88.25	-8.1328	-8.1587	-8.8182	-9.2112
90.11	-7.9603	-8.1332	-8.6779	-9.2366
