# Supplementary material for: Structural basis for Vipp1 membrane binding: from loose coats and carpets to ring and rod assemblies
Source: Nat Struct Mol Biol. 2024 Oct 8;32(3):555–70. doi: 10.1038/s41594-024-01399-z (PMC11919686; doi:10.1038/s41594-024-01399-z)
Supplement: Supplementary file 9 — Statistical source data. [file 41594_2024_1399_MOESM9_ESM.xlsx]

## Sheet: D
Radius [A}	Section A	Radius [A}	Section B
0	0	0	0
1.3	0	1.3	0
2.6	0	2.6	0
3.9	0	3.9	0
5.2	0	5.2	0
6.5	0	6.5	0
7.8	0	7.8	0
9.1	0	9.1	0
10.4	0	10.4	0
11.7	0	11.7	0
13	0	13	0
14.3	0	14.3	0
15.6	0	15.6	0
16.9	0	16.9	0
18.2	0	18.2	0
19.5	0	19.5	0
20.8	0	20.8	0
22.1	0	22.1	0
23.4	0	23.4	0
24.7	0	24.7	0
26	0	26	0
27.3	0	27.3	0
28.6	0	28.6	0
29.9	0	29.9	0
31.2	0	31.2	0
32.5	0	32.5	0
33.8	0	33.8	0
35.1	0	35.1	0
36.4	-0.03149	36.4	0
37.7	-0.02631	37.7	-0.02061
39	-0.01771	39	-0.01353
40.3	-0.00785	40.3	-0.00498
41.6	0.00356	41.6	0.00467
42.9	0.01542	42.9	0.01482
44.2	0.02645	44.2	0.02468
45.5	0.03591	45.5	0.03348
46.8	0.04298	46.8	0.04055
48.1	0.04728	48.1	0.04541
49.4	0.04883	49.4	0.04785
50.7	0.04805	50.7	0.04805
52	0.04566	52	0.04656
53.3	0.04251	53.3	0.0446
54.6	0.03935	54.6	0.04214
55.9	0.03663	55.9	0.04
57.2	0.03467	57.2	0.03759
58.5	0.03292	58.5	0.03507
59.8	0.03104	59.8	0.03211
61.1	0.02836	61.1	0.02845
62.4	0.02437	62.4	0.02448
63.7	0.01896	63.7	0.01941
65	0.01257	65	0.01481
66.3	0	66.3	0
67.6	0	67.6	0
68.9	0	68.9	0
70.2	0	70.2	0
71.5	0	71.5	0
72.8	0	72.8	0
74.1	0	74.1	0.01812
75.4	0.00145	75.4	0.02103
76.7	0.00274	76.7	0.02384
78	0.00463	78	0.02676
79.3	0.00556	79.3	0.02926
80.6	0.00595	80.6	0.03069
81.9	0.01019	81.9	0.03295
83.2	0.02528	83.2	0.03703
84.5	0.05251	84.5	0.04188
85.8	0.08245	85.8	0.04393
87.1	0.10011	87.1	0.04169
88.4	0.10071	88.4	0.03634
89.7	0.09145	89.7	0.03074
91	0.08698	91	0.02593
92.3	0.09501	92.3	0.02234
93.6	0.1107	93.6	0.01901
94.9	0.13026	94.9	0.01422
96.2	0.14985	96.2	0.0121
97.5	0.15923	97.5	0.01658
98.8	0.14694	98.8	0.03272
100.1	0.10727	100.1	0.05437
101.4	0.05183	101.4	0.06394
102.7	0.00456	102.7	0.05741
104	-0.01981	104	0.04106
105.3	-0.02437	105.3	0.02399
106.6	-0.0188	106.6	0.01661
107.9	-0.00895	107.9	0.02759
109.2	0.00148	109.2	0.05641
110.5	0.00821	110.5	0.08946
111.8	0.01087	111.8	0.11653
113.1	0.00965	113.1	0.13067
114.4	0.01172	114.4	0.13268
115.7	0.01254	115.7	0.12404
117	0.00721	117	0.10536
118.3	-0.00405	118.3	0.08177
119.6	-0.01032	119.6	0.06327
120.9	-0.00367	120.9	0.0594
122.2	0.01031	122.2	0.07181
123.5	0.01757	123.5	0.09453
124.8	0.01755	124.8	0.12028
126.1	0.00839	126.1	0.1435
127.4	0.00172	127.4	0.15772
128.7	-0.00231	128.7	0.15533
130	-0.00612	130	0.13415
131.3	-0.01207	131.3	0.10509
132.6	-0.01896	132.6	0.07733
133.9	-0.02604	133.9	0.06168
135.2	-0.03012	135.2	0.05767
136.5	-0.03268	136.5	0.05893
137.8	-0.03413	137.8	0.05603
139.1	0	139.1	0.04384
140.4	0	140.4	0.02417
141.7	0	141.7	0.00455
143	0	143	-0.00882
144.3	0	144.3	-0.01573
145.6	0	145.6	-0.01794
146.9	0	146.9	-0.01814
148.2	0	148.2	-0.01674
149.5	0	149.5	-0.01566
150.8	0	150.8	-0.01509
152.1	0	152.1	0
153.4	0	153.4	0
154.7	0	154.7	0
156	0	156	0
157.3	0	157.3	0
158.6	0	158.6	0
159.9	0	159.9	0
161.2	0	161.2	0
162.5	0	162.5	0
163.8	0	163.8	0
165.1	0	165.1	0
166.4	0	166.4	0
167.7	0	167.7	0
169	0	169	0
170.3	0	170.3	0
171.6	0	171.6	0
172.9	0	172.9	0
174.2	0	174.2	0
175.5	0	175.5	0
176.8	0	176.8	0
178.1	0	178.1	0
179.4	0	179.4	0
180.7	0	180.7	0
182	0	182	0
183.3	0	183.3	0
184.6	0	184.6	0
185.9	0	185.9	0
187.2	0	187.2	0
188.5	0	188.5	0
189.8	0	189.8	0
191.1	0	191.1	0
192.4	0	192.4	0
193.7	0	193.7	0
195	0	195	0
196.3	0	196.3	0
197.6	0	197.6	0
198.9	0	198.9	0
200.2	0	200.2	0
201.5	0	201.5	0
202.8	0	202.8	0
