# Supplementary material for: Structural basis for Vipp1 membrane binding: from loose coats and carpets to ring and rod assemblies
Source: Nat Struct Mol Biol. 2024 Oct 8;32(3):555–70. doi: 10.1038/s41594-024-01399-z (PMC11919686; doi:10.1038/s41594-024-01399-z)
Supplement: Supplementary file 10 — Statistical source data. [file 41594_2024_1399_MOESM10_ESM.xlsx]

## Sheet: B
Diameter [A]	C11 wide	Diameter [A]	C11 narrow	Diameter [A]	C12 wide	Diameter [A]	C12 narrow	Diameter [A]	C13 wide	Diameter [A]	C13 narrow	Diameter [A]	C14 wide	Diameter [A]	C14 narrow
0	0	0	0	0	0	0	0	0	0	0	0	0	0	0	0
1.3	0	1.3	0	1.3	0	1.3	0	1.3	0	1.3	0	1.3	0	1.3	0
2.6	0	2.6	0	2.6	0	2.6	0	2.6	0	2.6	0	2.6	0	2.6	0
3.9	0	3.9	0	3.9	0	3.9	0	3.9	0	3.9	0	3.9	0	3.9	0
5.2	0	5.2	0	5.2	0	5.2	0	5.2	0	5.2	0	5.2	0	5.2	0
6.5	0	6.5	0	6.5	0	6.5	0	6.5	0	6.5	0	6.5	0	6.5	0
7.8	0	7.8	0	7.8	0	7.8	0	7.8	0	7.8	0	7.8	0	7.8	0
9.1	0	9.1	0	9.1	0	9.1	0	9.1	0	9.1	0	9.1	0	9.1	0
10.4	0	10.4	0	10.4	0	10.4	0	10.4	0	10.4	0	10.4	0	10.4	0
11.7	0	11.7	0	11.7	0	11.7	0	11.7	0	11.7	0	11.7	0	11.7	0
13	0	13	0	13	0	13	0	13	0	13	0	13	0	13	0
14.3	0	14.3	0	14.3	0	14.3	0	14.3	0	14.3	0	14.3	0	14.3	0
15.6	0	15.6	0	15.6	0	15.6	0	15.6	0	15.6	0	15.6	0	15.6	0
16.9	0	16.9	0	16.9	0	16.9	0	16.9	0	16.9	0	16.9	0	16.9	0
18.2	0	18.2	0	18.2	0	18.2	0	18.2	0	18.2	0	18.2	0	18.2	0
19.5	0	19.5	0	19.5	0	19.5	0	19.5	0	19.5	0	19.5	0	19.5	0
20.8	0	20.8	0	20.8	0	20.8	0	20.8	0	20.8	0	20.8	0	20.8	0
22.1	0	22.1	0	22.1	0	22.1	0	22.1	0	22.1	0	22.1	0	22.1	0
23.4	0	23.4	0	23.4	0	23.4	0	23.4	0	23.4	0	23.4	0	23.4	0
24.7	0	24.7	0	24.7	0	24.7	0	24.7	0	24.7	0	24.7	0	24.7	0
26	0	26	0	26	0	26	0	26	0	26	0	26	0	26	0
27.3	0	27.3	0	27.3	0	27.3	0	27.3	0	27.3	0	27.3	0	27.3	0
28.6	0	28.6	0	28.6	0	28.6	0	28.6	0	28.6	0	28.6	0	28.6	0
29.9	0	29.9	0	29.9	0	29.9	0	29.9	0	29.9	0	29.9	0	29.9	0
31.2	0	31.2	0	31.2	0	31.2	0	31.2	0	31.2	0	31.2	0	31.2	0
32.5	0	32.5	0	32.5	0	32.5	0	32.5	0	32.5	0	32.5	0	32.5	0
33.8	0	33.8	0	33.8	0	33.8	0	33.8	0	33.8	0	33.8	0	33.8	0
35.1	0	35.1	0	35.1	0	35.1	0	35.1	0	35.1	0	35.1	0	35.1	0
36.4	0	36.4	0	36.4	0	36.4	0	36.4	0	36.4	0	36.4	0	36.4	0
37.7	0	37.7	0	37.7	0	37.7	0	37.7	0	37.7	0	37.7	0	37.7	0
39	0	39	0	39	0	39	0	39	0	39	0	39	0	39	0
40.3	0	40.3	0	40.3	0	40.3	0	40.3	0	40.3	0	40.3	0	40.3	0
41.6	0	41.6	0	41.6	0	41.6	0	41.6	0	41.6	0	41.6	0	41.6	0
42.9	0	42.9	0	42.9	0	42.9	0	42.9	0	42.9	0	42.9	0	42.9	0
44.2	0	44.2	0	44.2	0	44.2	0	44.2	0	44.2	0	44.2	0	44.2	0
45.5	0	45.5	0	45.5	0	45.5	0	45.5	0	45.5	0	45.5	0	45.5	0
46.8	0	46.8	0	46.8	0	46.8	0	46.8	0	46.8	0	46.8	0	46.8	0
48.1	0	48.1	0	48.1	0	48.1	0	48.1	0	48.1	0	48.1	0	48.1	0
49.4	0	49.4	0	49.4	0	49.4	0	49.4	0	49.4	0	49.4	0	49.4	0
50.7	0	50.7	0	50.7	0	50.7	0	50.7	0	50.7	0	50.7	0	50.7	0
52	0	52	0	52	0	52	0	52	0	52	0	52	0	52	0
53.3	0	53.3	0	53.3	0	53.3	0	53.3	0	53.3	0	53.3	0	53.3	0
54.6	0	54.6	0	54.6	0	54.6	0	54.6	0	54.6	0	54.6	0	54.6	0
55.9	0	55.9	0	55.9	0	55.9	0	55.9	0	55.9	0	55.9	0	55.9	0
57.2	0	57.2	0	57.2	0	57.2	0	57.2	0	57.2	0	57.2	0	57.2	0
58.5	0	58.5	0	58.5	0	58.5	0	58.5	0	58.5	0	58.5	0	58.5	0
59.8	0	59.8	0	59.8	0	59.8	0	59.8	0	59.8	0	59.8	0	59.8	0
61.1	0	61.1	0	61.1	0	61.1	0	61.1	0	61.1	0	61.1	0	61.1	0
62.4	0	62.4	0	62.4	0	62.4	0	62.4	0	62.4	0	62.4	0	62.4	0
63.7	0	63.7	0	63.7	0	63.7	0	63.7	0	63.7	0	63.7	0	63.7	0
65	0	65	0	65	0	65	0	65	0	65	0	65	0	65	0
66.3	0	66.3	0	66.3	0	66.3	0	66.3	0	66.3	0	66.3	0	66.3	0
67.6	0	67.6	0	67.6	0	67.6	0	67.6	0	67.6	0	67.6	0	67.6	0
68.9	0	68.9	0	68.9	0	68.9	0	68.9	0	68.9	0	68.9	0	68.9	0
70.2	0	70.2	0	70.2	0	70.2	0	70.2	0	70.2	0	70.2	0	70.2	0
71.5	0	71.5	0	71.5	0	71.5	0	71.5	0	71.5	0	71.5	0	71.5	0
72.8	0	72.8	0	72.8	0	72.8	0	72.8	0	72.8	0	72.8	0	72.8	0
74.1	0	74.1	0	74.1	0	74.1	0	74.1	0	74.1	0	74.1	0	74.1	0
75.4	0	75.4	0	75.4	0	75.4	0	75.4	0	75.4	0	75.4	0	75.4	0
76.7	0	76.7	0	76.7	0	76.7	0	76.7	0	76.7	0	76.7	0	76.7	0
78	0	78	0	78	0	78	0	78	0	78	0	78	0	78	0
79.3	0	79.3	0	79.3	0	79.3	0	79.3	0	79.3	0	79.3	0	79.3	0
80.6	0	80.6	0	80.6	0	80.6	0	80.6	0	80.6	0	80.6	0	80.6	0
81.9	0	81.9	0	81.9	0	81.9	0	81.9	0	81.9	0	81.9	0	81.9	0
83.2	0	83.2	0	83.2	0	83.2	0	83.2	0	83.2	0	83.2	0	83.2	0
84.5	0	84.5	0	84.5	0	84.5	0	84.5	0	84.5	0	84.5	0	84.5	0
85.8	0	85.8	0	85.8	0	85.8	0	85.8	0	85.8	0	85.8	0	85.8	0
87.1	0	87.1	0	87.1	0	87.1	0	87.1	0	87.1	0	87.1	0	87.1	0
88.4	0	88.4	0	88.4	0	88.4	0	88.4	0	88.4	0	88.4	0	88.4	0
89.7	0	89.7	0	89.7	0	89.7	0	89.7	0	89.7	0	89.7	0	89.7	0
91	0	91	0	91	0	91	0	91	0	91	0	91	0	91	0
92.3	0	92.3	0	92.3	0	92.3	0	92.3	0	92.3	0	92.3	0	92.3	0
93.6	0	93.6	0	93.6	0	93.6	0	93.6	0	93.6	0	93.6	0	93.6	0
94.9	0	94.9	0	94.9	0	94.9	0	94.9	0	94.9	0	94.9	0	94.9	0
96.2	0	96.2	0	96.2	0	96.2	0	96.2	0	96.2	0	96.2	0	96.2	0
97.5	0	97.5	0	97.5	0	97.5	0	97.5	0	97.5	0	97.5	0	97.5	0
98.8	0	98.8	0	98.8	0	98.8	0	98.8	0	98.8	0	98.8	0	98.8	0
100.1	0	100.1	0	100.1	0	100.1	0	100.1	0	100.1	0	100.1	0	100.1	0
101.4	0	101.4	0	101.4	0	101.4	0	101.4	0	101.4	0	101.4	0	101.4	0
102.7	0	102.7	0	102.7	0	102.7	0	102.7	0	102.7	0	102.7	0	102.7	0
104	0	104	0	104	0	104	0	104	0	104	0	104	0	104	0
105.3	0	105.3	0	105.3	0	105.3	0	105.3	0	105.3	0	105.3	0	105.3	0
106.6	0	106.6	0	106.6	0	106.6	0	106.6	0	106.6	0	106.6	0	106.6	0
107.9	0	107.9	0	107.9	0	107.9	0	107.9	0	107.9	0	107.9	0	107.9	0
109.2	0	109.2	0	109.2	0	109.2	0	109.2	0	109.2	0	109.2	0	109.2	0
110.5	0	110.5	0	110.5	0	110.5	0	110.5	0	110.5	0	110.5	0	110.5	0
111.8	0	111.8	0	111.8	0	111.8	0	111.8	0	111.8	0	111.8	0	111.8	0
113.1	0	113.1	0	113.1	0	113.1	0	113.1	0	113.1	0	113.1	0	113.1	0
114.4	0	114.4	0	114.4	0	114.4	0	114.4	0	114.4	0	114.4	0	114.4	0
115.7	0	115.7	0	115.7	0	115.7	0	115.7	0	115.7	0	115.7	0	115.7	0
117	0	117	0	117	0	117	0	117	0	117	0	117	0	117	0
118.3	0	118.3	0	118.3	0	118.3	0	118.3	0	118.3	0	118.3	0	118.3	0
119.6	0	119.6	0	119.6	0	119.6	0	119.6	0	119.6	0	119.6	0	119.6	0
120.9	0	120.9	0	120.9	0	120.9	0	120.9	0	120.9	0	120.9	0	120.9	0
122.2	0	122.2	0	122.2	0	122.2	0	122.2	0	122.2	0	122.2	0	122.2	-0.02016
123.5	0	123.5	0	123.5	0	123.5	0	123.5	0	123.5	0	123.5	0	123.5	-0.0166
124.8	0	124.8	0	124.8	0	124.8	0	124.8	0	124.8	0	124.8	0	124.8	-0.01324
126.1	0	126.1	0	126.1	0	126.1	0	126.1	0	126.1	0	126.1	0	126.1	-0.01022
127.4	0	127.4	0	127.4	-0.04987	127.4	0	127.4	0	127.4	0	127.4	-0.02208	127.4	-0.00721
128.7	0	128.7	0	128.7	-0.05453	128.7	0	128.7	-0.02689	128.7	0	128.7	-0.02958	128.7	-0.0047
130	0	130	0	130	-0.05715	130	0	130	-0.02706	130	0	130	-0.02995	130	-0.00187
131.3	0	131.3	0	131.3	-0.05558	131.3	0	131.3	-0.02745	131.3	0	131.3	-0.02845	131.3	0.00237
132.6	0	132.6	0	132.6	-0.05223	132.6	0	132.6	-0.02748	132.6	0	132.6	-0.02613	132.6	0.01097
133.9	0	133.9	0	133.9	-0.04411	133.9	0	133.9	-0.02671	133.9	0	133.9	-0.01747	133.9	0.02673
135.2	0	135.2	0	135.2	-0.03164	135.2	0	135.2	-0.02411	135.2	0	135.2	-0.000721	135.2	0.04948
136.5	0	136.5	0	136.5	-0.01686	136.5	0	136.5	-0.01753	136.5	0	136.5	0.02987	136.5	0.07563
137.8	0	137.8	0	137.8	-0.000186	137.8	0	137.8	-0.00172	137.8	0	137.8	0.06859	137.8	0.10554
139.1	0	139.1	0	139.1	0.01763	139.1	0	139.1	0.02302	139.1	0	139.1	0.11587	139.1	0.13082
140.4	0	140.4	4.1e-06	140.4	0.03952	140.4	0	140.4	0.05335	140.4	0	140.4	0.15989	140.4	0.14869
141.7	-1e-05	141.7	0.00588	141.7	0.06793	141.7	0	141.7	0.07854	141.7	0	141.7	0.19445	141.7	0.15301
143	-0.01702	143	0.00835	143	0.10579	143	0	143	0.09424	143	0	143	0.21238	143	0.14639
144.3	-0.02047	144.3	0.01066	144.3	0.15016	144.3	0	144.3	0.09873	144.3	0	144.3	0.21445	144.3	0.13395
145.6	-0.02192	145.6	0.01216	145.6	0.1926	145.6	0	145.6	0.09273	145.6	0	145.6	0.20245	145.6	0.12088
146.9	-0.01994	146.9	0.01388	146.9	0.22186	146.9	0	146.9	0.08091	146.9	0	146.9	0.18145	146.9	0.11366
148.2	-0.01241	148.2	0.01533	148.2	0.22719	148.2	0	148.2	0.0735	148.2	0	148.2	0.15853	148.2	0.11481
149.5	0.00136	149.5	0.01651	149.5	0.20481	149.5	-0.01104	149.5	0.07427	149.5	-0.03343	149.5	0.14085	149.5	0.12218
150.8	0.02077	150.8	0.01751	150.8	0.15961	150.8	-0.02246	150.8	0.08839	150.8	-0.04445	150.8	0.13451	150.8	0.13344
152.1	0.04418	152.1	0.01851	152.1	0.10445	152.1	-0.02263	152.1	0.11782	152.1	-0.04412	152.1	0.14072	152.1	0.14469
153.4	0.0693	153.4	0.01975	153.4	0.05613	153.4	-0.01915	153.4	0.15786	153.4	-0.04196	153.4	0.15434	153.4	0.15276
154.7	0.09358	154.7	0.02159	154.7	0.02979	154.7	-0.01641	154.7	0.19763	154.7	-0.04037	154.7	0.16575	154.7	0.1562
156	0.11538	156	0.02407	156	0.03371	156	-0.01437	156	0.22414	156	-0.04181	156	0.16554	156	0.15242
157.3	0.13337	157.3	0.02781	157.3	0.06592	157.3	-0.01441	157.3	0.22802	157.3	-0.04257	157.3	0.1494	157.3	0.14031
158.6	0.14703	158.6	0.03322	158.6	0.11368	158.6	-0.01634	158.6	0.2082	158.6	-0.04356	158.6	0.12035	158.6	0.12079
159.9	0.15622	159.9	0.04026	159.9	0.15707	159.9	-0.01827	159.9	0.17371	159.9	-0.04278	159.9	0.08738	159.9	0.09699
161.2	0.161	161.2	0.04872	161.2	0.18753	161.2	-0.01602	161.2	0.14148	161.2	-0.03797	161.2	0.06131	161.2	0.07517
162.5	0.16158	162.5	0.05812	162.5	0.19277	162.5	-0.00898	162.5	0.12959	162.5	-0.02745	162.5	0.04909	162.5	0.05866
163.8	0.1583	163.8	0.06772	163.8	0.17762	163.8	0.00639	163.8	0.14763	163.8	-0.01077	163.8	0.05252	163.8	0.04785
165.1	0.15161	165.1	0.07662	165.1	0.15577	165.1	0.0308	165.1	0.18902	165.1	0.01129	165.1	0.06855	165.1	0.04331
166.4	0.14187	166.4	0.0839	166.4	0.13987	166.4	0.06254	166.4	0.2318	166.4	0.03625	166.4	0.08956	166.4	0.04363
167.7	0.12926	167.7	0.08876	167.7	0.13299	167.7	0.0971	167.7	0.24918	167.7	0.06085	167.7	0.10579	167.7	0.04631
169	0.11388	169	0.09072	169	0.1283	169	0.12853	169	0.22738	169	0.08382	169	0.11975	169	0.04987
170.3	0.09614	170.3	0.08986	170.3	0.11718	170.3	0.15248	170.3	0.18891	170.3	0.1051	170.3	0.12785	170.3	0.05423
171.6	0.07715	171.6	0.0855	171.6	0.09906	171.6	0.16285	171.6	0.15622	171.6	0.12502	171.6	0.13008	171.6	0.05772
172.9	0.05889	172.9	0.07879	172.9	0.08441	172.9	0.15999	172.9	0.15302	172.9	0.14349	172.9	0.12565	172.9	0.05972
174.2	0.04388	174.2	0.06988	174.2	0.08767	174.2	0.14934	174.2	0.18453	174.2	0.16308	174.2	0.1162	174.2	0.0617
175.5	0.03442	175.5	0.05999	175.5	0.11518	175.5	0.13365	175.5	0.22009	175.5	0.18198	175.5	0.10072	175.5	0.06461
176.8	0.03163	176.8	0.05007	176.8	0.15749	176.8	0.12306	176.8	0.23129	176.8	0.20354	176.8	0.08416	176.8	0.06876
178.1	0.03496	178.1	0.04095	178.1	0.19157	178.1	0.12081	178.1	0.20602	178.1	0.22693	178.1	0.06843	178.1	0.07468
179.4	0.04227	179.4	0.03324	179.4	0.19542	179.4	0.12762	179.4	0.14858	179.4	0.24641	179.4	0.05768	179.4	0.07506
180.7	0.05057	180.7	0.02733	180.7	0.16358	180.7	0.13806	180.7	0.08327	180.7	0.25438	180.7	0.0504	180.7	0.07454
182	0.05686	182	0.02335	182	0.10714	182	0.14475	182	0.03153	182	0.24556	182	0.04619	182	0.07411
183.3	0.05991	183.3	0.0212	183.3	0.04944	183.3	0.14203	183.3	0.00695	183.3	0.21985	183.3	0.04363	183.3	0.07179
184.6	0.05946	184.6	0.02065	184.6	0.01239	184.6	0.12817	184.6	0.00496	184.6	0.18204	184.6	0.04004	184.6	0.06978
185.9	0.05648	185.9	0.02138	185.9	0.00474	185.9	0.1053	185.9	0.01675	185.9	0.13886	185.9	0.03433	185.9	0.06794
187.2	0.05244	187.2	0.02303	187.2	0.01985	187.2	0.0776	187.2	0.0286	187.2	0.09582	187.2	0.02816	187.2	0.06464
188.5	0.04867	188.5	0.02486	188.5	0.03784	188.5	0.04949	188.5	0.03052	188.5	0.05593	188.5	0.02278	188.5	0.06101
189.8	0.04583	189.8	0.02749	189.8	0.05329	189.8	0.02454	189.8	0.02569	189.8	0.01947	189.8	0.02131	189.8	0.05737
191.1	0.04397	191.1	0.03022	191.1	0.0538	191.1	0.00554	191.1	0.01709	191.1	-0.00736	191.1	0.02604	191.1	0.05378
192.4	0.0426	192.4	0.03305	192.4	0.04418	192.4	-0.00527	192.4	0.01286	192.4	-0.02284	192.4	0.0354	192.4	0.05044
193.7	0.04119	193.7	0.03534	193.7	0.02708	193.7	-0.00963	193.7	0.01404	193.7	-0.02398	193.7	0.04456	193.7	0.04761
195	0.0394	195	0.0389	195	0.01296	195	-0.000894	195	0.02011	195	-0.01084	195	0.05501	195	0.04563
196.3	0.03731	196.3	0.04301	196.3	0.00396	196.3	0.01498	196.3	0.02655	196.3	0.01184	196.3	0.06671	196.3	0.04481
197.6	0.03574	197.6	0.0476	197.6	0.00774	197.6	0.03462	197.6	0.03378	197.6	0.03875	197.6	0.08116	197.6	0.04536
198.9	0.03441	198.9	0.05279	198.9	0.01855	198.9	0.05332	198.9	0.04224	198.9	0.0641	198.9	0.09288	198.9	0.04736
200.2	0.03468	200.2	0.05803	200.2	0.03517	200.2	0.07142	200.2	0.05366	200.2	0.08324	200.2	0.10295	200.2	0.05069
201.5	0.03607	201.5	0.06287	201.5	0.05159	201.5	0.08484	201.5	0.07189	201.5	0.09639	201.5	0.11118	201.5	0.05509
202.8	0.03867	202.8	0.06688	202.8	0.064	202.8	0.09446	202.8	0.09042	202.8	0.1019	202.8	0.11751	202.8	0.06018
204.1	0.04092	204.1	0.06967	204.1	0.07427	204.1	0.10029	204.1	0.10348	204.1	0.10253	204.1	0.12174	204.1	0.06549
205.4	0.04291	205.4	0.07094	205.4	0.08295	205.4	0.10378	205.4	0.11304	205.4	0.10158	205.4	0.12073	205.4	0.07055
206.7	0.04524	206.7	0.07056	206.7	0.09218	206.7	0.10135	206.7	0.12192	206.7	0.098	206.7	0.1186	206.7	0.07493
208	0.0478	208	0.06855	208	0.10048	208	0.09797	208	0.12973	208	0.09328	208	0.11323	208	0.07825
209.3	0.05045	209.3	0.06519	209.3	0.10875	209.3	0.09191	209.3	0.13498	209.3	0.0877	209.3	0.10265	209.3	0.08006
210.6	0.05306	210.6	0.06054	210.6	0.1171	210.6	0.08373	210.6	0.13549	210.6	0.08224	210.6	0.08641	210.6	0.08038
211.9	0.05548	211.9	0.0548	211.9	0.1245	211.9	0.07726	211.9	0.129	211.9	0.07634	211.9	0.065	211.9	0.0788
213.2	0.05749	213.2	0.04862	213.2	0.12891	213.2	0.06992	213.2	0.11406	213.2	0.06925	213.2	0.0399	213.2	0.07517
214.5	0.05806	214.5	0.04215	214.5	0.12791	214.5	0.06341	214.5	0.09069	214.5	0.06347	214.5	0.0134	214.5	0.06946
215.8	0.0586	215.8	0.03565	215.8	0.1195	215.8	0.05752	215.8	0.0591	215.8	0.05835	215.8	-0.01189	215.8	0.06192
217.1	0.05823	217.1	0.02933	217.1	0.10292	217.1	0.05097	217.1	0.02492	217.1	0.05409	217.1	-0.03363	217.1	0.05244
218.4	0.05587	218.4	0.0234	218.4	0.079	218.4	0.04454	218.4	-0.00869	218.4	0.05083	218.4	-0.05022	218.4	0.04152
219.7	0.05058	219.7	0.01808	219.7	0.05009	219.7	0.03826	219.7	-0.03805	219.7	0.04862	219.7	-0.06114	219.7	0.02971
221	0.04207	221	0.01362	221	0.01957	221	0.03244	221	-0.06051	221	0.04752	221	-0.01685	221	0.01736
222.3	0.03068	222.3	0.01025	222.3	-0.00905	222.3	0.02805	222.3	-0.07496	222.3	0.04755	222.3	0	222.3	0.00503
223.6	0.01732	223.6	6.3e-06	223.6	-0.03283	223.6	0.02536	223.6	-0.08199	223.6	0.0487	223.6	0	223.6	-0.0063
224.9	0.00327	224.9	0	224.9	-0.05012	224.9	0.02483	224.9	0	224.9	0.05091	224.9	0	224.9	0
226.2	-0.0101	226.2	5e-07	226.2	-0.06072	226.2	0.02676	226.2	0	226.2	0.05409	226.2	0	226.2	0
227.5	-0.02169	227.5	0.0003903	227.5	-0.0658	227.5	0.03114	227.5	0	227.5	0.05806	227.5	0	227.5	0
228.8	-0.03083	228.8	0.0157	228.8	0	228.8	0.03699	228.8	0	228.8	0.06258	228.8	0	228.8	0
230.1	-1.9e-05	230.1	0.02108	230.1	0	230.1	0.0453	230.1	0	230.1	0.06734	230.1	0	230.1	0
231.4	0	231.4	0.02704	231.4	0	231.4	0.05434	231.4	0	231.4	0.07199	231.4	0	231.4	0
232.7	0	232.7	0.0333	232.7	0	232.7	0.06323	232.7	0	232.7	0.07616	232.7	0	232.7	0
234	0	234	0.03934	234	0	234	0.07117	234	0	234	0.07947	234	0	234	0
235.3	0	235.3	0.04464	235.3	0	235.3	0.0775	235.3	0	235.3	0.08152	235.3	0	235.3	0
236.6	0	236.6	0.04868	236.6	0	236.6	0.08174	236.6	0	236.6	0.08197	236.6	0	236.6	0
237.9	0	237.9	0.05105	237.9	0	237.9	0.08341	237.9	0	237.9	0.08049	237.9	0	237.9	0
239.2	0	239.2	0.05159	239.2	0	239.2	0.08239	239.2	0	239.2	0.07682	239.2	0	239.2	0
240.5	0	240.5	0.04978	240.5	0	240.5	0.07885	240.5	0	240.5	0.07062	240.5	0	240.5	0
241.8	0	241.8	0.04573	241.8	0	241.8	0.0726	241.8	0	241.8	0.06281	241.8	0	241.8	0
243.1	0	243.1	0.03995	243.1	0	243.1	0.06405	243.1	0	243.1	0.05255	243.1	0	243.1	0
244.4	0	244.4	0.03313	244.4	0	244.4	0.05341	244.4	0	244.4	0.04001	244.4	0	244.4	0
245.7	0	245.7	0.02446	245.7	0	245.7	0.04062	245.7	0	245.7	0.02566	245.7	0	245.7	0
247	0	247	0.01403	247	0	247	0.02653	247	0	247	0.01023	247	0	247	0
248.3	0	248.3	0.00291	248.3	0	248.3	0.01181	248.3	0	248.3	-0.00594	248.3	0	248.3	0
249.6	0	249.6	-0.00762	249.6	0	249.6	-0.00271	249.6	0	249.6	-0.01612	249.6	0	249.6	0
250.9	0	250.9	-5.6e-06	250.9	0	250.9	-0.01693	250.9	0	250.9	0	250.9	0	250.9	0
252.2	0	252.2	0	252.2	0	252.2	-1.1e-05	252.2	0	252.2	0	252.2	0	252.2	0
253.5	0	253.5	0	253.5	0	253.5	0	253.5	0	253.5	0	253.5	0	253.5	0
254.8	0	254.8	0	254.8	0	254.8	0	254.8	0	254.8	0	254.8	0	254.8	0
256.1	0	256.1	0	256.1	0	256.1	0	256.1	0	256.1	0	256.1	0	256.1	0
257.4	0	257.4	0	257.4	0	257.4	0	257.4	0	257.4	0	257.4	0	257.4	0
258.7	0	258.7	0	258.7	0	258.7	0	258.7	0	258.7	0	258.7	0	258.7	0
260	0	260	0	260	0	260	0	260	0	260	0	260	0	260	-0.0063
261.3	0	261.3	0	261.3	0	261.3	0	261.3	0	261.3	0	261.3	0	261.3	0.00503
262.6	0	262.6	0	262.6	0	262.6	0	262.6	0	262.6	0	262.6	0	262.6	0.01737
263.9	0	263.9	0	263.9	0	263.9	0	263.9	0	263.9	0	263.9	0	263.9	0.02974
265.2	0	265.2	0	265.2	0	265.2	-1e-05	265.2	0	265.2	0	265.2	0	265.2	0.04157
266.5	0	266.5	-4e-06	266.5	0	266.5	-0.01696	266.5	0	266.5	0	266.5	0	266.5	0.05253
267.8	0	267.8	-0.00762	267.8	0	267.8	-0.00274	267.8	0	267.8	0	267.8	0	267.8	0.06204
269.1	0	269.1	0.0028	269.1	0	269.1	0.01176	269.1	0	269.1	0	269.1	0	269.1	0.06959
270.4	0	270.4	0.01393	270.4	0	270.4	0.02647	270.4	0	270.4	0	270.4	0	270.4	0.07534
271.7	0	271.7	0.02438	271.7	0	271.7	0.04053	271.7	0	271.7	0	271.7	0	271.7	0.07901
273	0	273	0.03367	273	0	273	0.05327	273	0	273	0	273	0	273	0.08064
274.3	0	274.3	0.03976	274.3	0	274.3	0.06386	274.3	0	274.3	0	274.3	0	274.3	0.08036
275.6	0	275.6	0.04551	275.6	0	275.6	0.07239	275.6	0	275.6	-0.0161	275.6	0	275.6	0.07869
276.9	0	276.9	0.04956	276.9	0	276.9	0.07862	276.9	0	276.9	-0.0059	276.9	0	276.9	0.07538
278.2	0	278.2	0.05137	278.2	0	278.2	0.08214	278.2	0	278.2	0.01027	278.2	0	278.2	0.07097
279.5	-1.9e-05	279.5	0.05079	279.5	0	279.5	0.08316	279.5	0	279.5	0.02569	279.5	0	279.5	0.06585
280.8	-0.03028	280.8	0.04839	280.8	0	280.8	0.0815	280.8	0	280.8	0.04005	280.8	0	280.8	0.06044
282.1	-0.02113	282.1	0.04429	282.1	0	282.1	0.07728	282.1	0	282.1	0.0526	282.1	0	282.1	0.05524
283.4	-0.00962	283.4	0.03892	283.4	0	283.4	0.07097	283.4	0	283.4	0.06289	283.4	0	283.4	0.0507
284.7	0.00361	284.7	0.03277	284.7	-0.0658	284.7	0.06306	284.7	0	284.7	0.07074	284.7	0	284.7	0.04722
286	0.0175	286	0.02638	286	-0.06072	286	0.05422	286	0	286	0.07684	286	0	286	0.04511
287.3	0.03079	287.3	0.02028	287.3	-0.05012	287.3	0.04523	287.3	0	287.3	0.08049	287.3	0	287.3	0.04449
288.6	0.0423	288.6	0.01486	288.6	-0.03283	288.6	0.03698	288.6	0	288.6	0.08195	288.6	0	288.6	0.04532
289.9	0.05122	289.9	9.5e-06	289.9	-0.00905	289.9	0.03125	289.9	0	289.9	0.08146	289.9	0	289.9	0.04739
291.2	0.05722	291.2	0	291.2	0.01957	291.2	0.02695	291.2	0	291.2	0.07933	291.2	0	291.2	0.0504
292.5	0.06051	292.5	0	292.5	0.05009	292.5	0.02422	292.5	0	292.5	0.07592	292.5	0	292.5	0.05402
293.8	0.0622	293.8	7.2e-06	293.8	0.079	293.8	0.02561	293.8	0	293.8	0.07158	293.8	0	293.8	0.05794
295.1	0.06192	295.1	0.0115	295.1	0.10292	295.1	0.0283	295.1	0	295.1	0.06669	295.1	0	295.1	0.06196
296.4	0.06063	296.4	0.01597	296.4	0.1195	296.4	0.03265	296.4	-0.07795	296.4	0.06159	296.4	0	296.4	0.06594
297.7	0.05781	297.7	0.02165	297.7	0.12791	297.7	0.03846	297.7	-0.07033	297.7	0.05662	297.7	0	297.7	0.06962
299	0.05429	299	0.02813	299	0.12891	299	0.04479	299	-0.05584	299	0.05207	299	0	299	0.07148
300.3	0.05039	300.3	0.03501	300.3	0.1245	300.3	0.0512	300.3	-0.03405	300.3	0.04818	300.3	0	300.3	0.07439
301.6	0.04634	301.6	0.04189	301.6	0.1171	301.6	0.05771	301.6	-0.00615	301.6	0.04516	301.6	0	301.6	0.07681
302.9	0.04236	302.9	0.04839	302.9	0.10875	302.9	0.06358	302.9	0.02523	302.9	0.04317	302.9	0	302.9	0.07734
304.2	0.03768	304.2	0.0542	304.2	0.10048	304.2	0.07001	304.2	0.05745	304.2	0.04234	304.2	0	304.2	0.07658
305.5	0.03286	305.5	0.05903	305.5	0.09218	305.5	0.07731	305.5	0.08527	305.5	0.04292	305.5	0	305.5	0.07284
306.8	0.02898	306.8	0.06267	306.8	0.08295	306.8	0.08362	306.8	0.10619	306.8	0.04476	306.8	-0.01664	306.8	0.06584
308.1	0.02716	308.1	0.06494	308.1	0.07427	308.1	0.09167	308.1	0.11914	308.1	0.04843	308.1	-0.06098	308.1	0.05779
309.4	0.02703	309.4	0.06574	309.4	0.064	309.4	0.09744	309.4	0.12424	309.4	0.05307	309.4	-0.05038	309.4	0.05168
310.7	0.02847	310.7	0.06506	310.7	0.05159	310.7	0.10057	310.7	0.12292	310.7	0.05852	310.7	-0.03419	310.7	0.04843
312	0.03081	312	0.06298	312	0.03517	312	0.10264	312	0.1173	312	0.06481	312	-0.01276	312	0.04683
313.3	0.03293	313.3	0.05969	313.3	0.01855	313.3	0.09872	313.3	0.10954	313.3	0.07206	313.3	0.01248	313.3	0.04542
314.6	0.03481	314.6	0.05548	314.6	0.00774	314.6	0.09321	314.6	0.10124	314.6	0.07875	314.6	0.03932	314.6	0.0448
315.9	0.03716	315.9	0.0507	315.9	0.00396	315.9	0.08379	315.9	0.09315	315.9	0.08489	315.9	0.06522	315.9	0.04696
317.2	0.04055	317.2	0.04605	317.2	0.01296	317.2	0.07128	317.2	0.084	317.2	0.08974	317.2	0.08784	317.2	0.04893
318.5	0.04603	318.5	0.04134	318.5	0.02708	318.5	0.05433	318.5	0.0694	318.5	0.09288	318.5	0.10556	318.5	0.0515
319.8	0.05477	319.8	0.03733	319.8	0.04418	319.8	0.03699	319.8	0.05948	319.8	0.09258	319.8	0.11769	319.8	0.05592
321.1	0.06463	321.1	0.03428	321.1	0.0538	321.1	0.01837	321.1	0.05218	321.1	0.0886	321.1	0.12444	321.1	0.06277
322.4	0.07519	322.4	0.0319	322.4	0.05329	322.4	0.00311	322.4	0.0471	322.4	0.08137	322.4	0.12794	322.4	0.0723
323.7	0.08454	323.7	0.03032	323.7	0.03784	323.7	-0.00547	323.7	0.04417	323.7	0.07084	323.7	0.12673	323.7	0.08486
325	0.09071	325	0.02844	325	0.01985	325	-0.00156	325	0.04311	325	0.05993	325	0.12248	325	0.09875
326.3	0.09248	326.3	0.02727	326.3	0.00474	326.3	0.00874	326.3	0.04348	326.3	0.04999	326.3	0.11575	326.3	0.11254
327.6	0.09009	327.6	0.02537	327.6	0.01239	327.6	0.02684	327.6	0.04634	327.6	0.04568	327.6	0.10689	327.6	0.12474
328.9	0.08538	328.9	0.02382	328.9	0.04944	328.9	0.05059	328.9	0.05028	328.9	0.04691	328.9	0.09613	328.9	0.13395
330.2	0.08105	330.2	0.02314	330.2	0.10714	330.2	0.07714	330.2	0.0595	330.2	0.05369	330.2	0.0838	330.2	0.13888
331.5	0.07943	331.5	0.02376	331.5	0.16358	331.5	0.10296	331.5	0.06491	331.5	0.06499	331.5	0.06933	331.5	0.13875
332.8	0.08136	332.8	0.02607	332.8	0.19542	332.8	0.12389	332.8	0.07116	332.8	0.08395	332.8	0.05654	332.8	0.13402
334.1	0.08572	334.1	0.02957	334.1	0.19157	334.1	0.13608	334.1	0.07512	334.1	0.11006	334.1	0.04535	334.1	0.12699
335.4	0.09003	335.4	0.03454	335.4	0.15749	335.4	0.13782	335.4	0.0803	335.4	0.13681	335.4	0.03409	335.4	0.12149
336.7	0.09169	336.7	0.0397	336.7	0.11518	336.7	0.13116	336.7	0.08939	336.7	0.15523	336.7	0.02503	336.7	0.12137
338	0.08923	338	0.04388	338	0.08767	338	0.12177	338	0.10212	338	0.15291	338	0.01836	338	0.1283
339.3	0.08288	339.3	0.04631	339.3	0.08441	339.3	0.1168	339.3	0.11747	339.3	0.13502	339.3	0.01599	339.3	0.13965
340.6	0.07427	340.6	0.04678	340.6	0.09906	340.6	0.12114	340.6	0.13416	340.6	0.11268	340.6	0.01684	340.6	0.15089
341.9	0.06545	341.9	0.04575	341.9	0.11718	341.9	0.13344	341.9	0.1466	341.9	0.09902	341.9	0.01874	341.9	0.15693
343.2	0.05796	343.2	0.04411	343.2	0.1283	343.2	0.15054	343.2	0.14709	343.2	0.09917	343.2	0.02008	343.2	0.15195
344.5	0.05218	344.5	0.04285	344.5	0.13299	344.5	0.16267	344.5	0.13126	344.5	0.11136	344.5	0.02012	344.5	0.13353
345.8	0.04747	345.8	0.04269	345.8	0.13987	345.8	0.16665	345.8	0.10074	345.8	0.12717	345.8	0.02114	345.8	0.10757
347.1	0.04273	347.1	0.04385	347.1	0.15577	347.1	0.15675	347.1	0.06994	347.1	0.13714	347.1	0.02623	347.1	0.0763
348.4	0.03715	348.4	0.04599	348.4	0.17762	348.4	0.13349	348.4	0.04463	348.4	0.13708	348.4	0.0367	348.4	0.04739
349.7	0.03074	349.7	0.04842	349.7	0.19277	349.7	0.10275	349.7	0.033	349.7	0.1293	349.7	0.05723	349.7	0.02275
351	0.02444	351	0.05037	351	0.18753	351	0.06857	351	0.02958	351	0.11511	351	0.08477	351	0.00491
352.3	0.01989	352.3	0.05092	352.3	0.15707	352.3	0.03683	352.3	0.0325	352.3	0.09798	352.3	0.11503	352.3	-0.0053
353.6	0.01883	353.6	0.05101	353.6	0.11368	353.6	0.01226	353.6	0.04611	353.6	0.07854	353.6	0.14074	353.6	-0.01036
354.9	0.02244	354.9	0.0502	354.9	0.06592	354.9	-0.00394	354.9	0.0644	354.9	0.06127	354.9	0.15709	354.9	-0.01286
356.2	0.03085	356.2	0.05063	356.2	0.03371	356.2	-0.01211	356.2	0.08875	356.2	0.04727	356.2	0.15912	356.2	0
357.5	0.0429	357.5	0.05036	357.5	0.02979	357.5	-0.01535	357.5	0.11108	357.5	0.04025	357.5	0.14845	357.5	0
358.8	0.05666	358.8	0.05109	358.8	0.05613	358.8	-0.01459	358.8	0.12037	358.8	0.04221	358.8	0.13062	358.8	0
360.1	0.06854	360.1	0.04965	360.1	0.10445	360.1	-0.01365	360.1	0.11198	360.1	0.05216	360.1	0.11087	360.1	0
361.4	0.07722	361.4	0.04752	361.4	0.15961	361.4	-0.01426	361.4	0.09429	361.4	0.06729	361.4	0.09236	361.4	0
362.7	0.08156	362.7	0.04467	362.7	0.20481	362.7	-0.01685	362.7	0.08631	362.7	0.08434	362.7	0.08056	362.7	0
364	0.08177	364	0.04106	364	0.22719	364	-0.01976	364	0.10584	364	0.10071	364	0.07589	364	0
365.3	0.07906	365.3	0.03669	365.3	0.22186	365.3	-0.02346	365.3	0.15584	365.3	0.1154	365.3	0.07997	365.3	0
366.6	0.07509	366.6	0.03138	366.6	0.1926	366.6	-0.02566	366.6	0.21956	366.6	0.12912	366.6	0.09453	366.6	0
367.9	0.07136	367.9	0.02525	367.9	0.15016	367.9	-0.01713	367.9	0.26898	367.9	0.14349	367.9	0.11817	367.9	0
369.2	0.06854	369.2	0.01969	369.2	0.10579	369.2	-0.00321	369.2	0.2814	369.2	0.15977	369.2	0.14794	369.2	0
370.5	0.0666	370.5	0.01437	370.5	0.06793	370.5	-4e-06	370.5	0.25184	370.5	0.17774	370.5	0.17763	370.5	0
371.8	0.06476	371.8	0.0097	371.8	0.03952	371.8	0	371.8	0.1963	371.8	0.19548	371.8	0.19935	371.8	0
373.1	0.06194	373.1	0.00533	373.1	0.01763	373.1	0	373.1	0.13563	373.1	0.21013	373.1	0.20682	373.1	0
374.4	0.05721	374.4	0.00167	374.4	-0.000186	374.4	0	374.4	0.08633	374.4	0.21907	374.4	0.19895	374.4	0
375.7	0.04976	375.7	-0.00129	375.7	-0.01686	375.7	0	375.7	0.05221	375.7	0.221	375.7	0.18126	375.7	0
377	0.0408	377	-0.00369	377	-0.03164	377	0	377	0.03064	377	0.21585	377	0.16361	377	0
378.3	0.03054	378.3	-1.8e-06	378.3	-0.04411	378.3	0	378.3	0.01614	378.3	0.20523	378.3	0.15557	378.3	0
379.6	0.02003	379.6	0	379.6	-0.05223	379.6	0	379.6	0.00369	379.6	0.19041	379.6	0.16137	379.6	0
380.9	0.01082	380.9	0	380.9	-0.05558	380.9	0	380.9	-0.00297	380.9	0.17192	380.9	0.17896	380.9	0
382.2	0.00287	382.2	0	382.2	-0.05715	382.2	0	382.2	-0.00919	382.2	0.15564	382.2	0.20343	382.2	0
383.5	-0.00312	383.5	0	383.5	-0.05453	383.5	0	383.5	-0.01217	383.5	0.14136	383.5	0.22493	383.5	0
384.8	-0.00717	384.8	0	384.8	-0.04987	384.8	0	384.8	-0.01322	384.8	0.13079	384.8	0.2337	384.8	0
386.1	-0.0037	386.1	0	386.1	0	386.1	0	386.1	-0.01461	386.1	0.12176	386.1	0.22279	386.1	0
387.4	0	387.4	0	387.4	0	387.4	0	387.4	-0.01734	387.4	0.11263	387.4	0.19337	387.4	0
388.7	0	388.7	0	388.7	0	388.7	0	388.7	-0.02019	388.7	0.0993	388.7	0.14945	388.7	0
390	0	390	0	390	0	390	0	390	-0.02094	390	0.08576	390	0.10083	390	0
391.3	0	391.3	0	391.3	0	391.3	0	391.3	-0.01827	391.3	0.07007	391.3	0.05517	391.3	0
392.6	0	392.6	0	392.6	0	392.6	0	392.6	-0.01398	392.6	0.05109	392.6	0.02033	392.6	0
393.9	0	393.9	0	393.9	0	393.9	0	393.9	-0.0101	393.9	0.03445	393.9	-0.00497	393.9	0
395.2	0	395.2	0	395.2	0	395.2	0	395.2	-0.00646	395.2	0.01955	395.2	-0.02002	395.2	0
396.5	0	396.5	0	396.5	0	396.5	0	396.5	0	396.5	0.00681	396.5	-0.02852	396.5	0
397.8	0	397.8	0	397.8	0	397.8	0	397.8	0	397.8	-0.00317	397.8	-0.0329	397.8	0
399.1	0	399.1	0	399.1	0	399.1	0	399.1	0	399.1	-0.01027	399.1	-0.03488	399.1	0
400.4	0	400.4	0	400.4	0	400.4	0	400.4	0	400.4	0	400.4	-0.03619	400.4	0
401.7	0	401.7	0	401.7	0	401.7	0	401.7	0	401.7	0	401.7	0	401.7	0
403	0	403	0	403	0	403	0	403	0	403	0	403	0	403	0
404.3	0	404.3	0	404.3	0	404.3	0	404.3	0	404.3	0	404.3	0	404.3	0
405.6	0	405.6	0	405.6	0	405.6	0	405.6	0	405.6	0	405.6	0	405.6	0
406.9	0	406.9	0	406.9	0	406.9	0	406.9	0	406.9	0	406.9	0	406.9	0
408.2	0	408.2	0	408.2	0	408.2	0	408.2	0	408.2	0	408.2	0	408.2	0
409.5	0	409.5	0	409.5	0	409.5	0	409.5	0	409.5	0	409.5	0	409.5	0
410.8	0	410.8	0	410.8	0	410.8	0	410.8	0	410.8	0	410.8	0	410.8	0
412.1	0	412.1	0	412.1	0	412.1	0	412.1	0	412.1	0	412.1	0	412.1	0
413.4	0	413.4	0	413.4	0	413.4	0	413.4	0	413.4	0	413.4	0	413.4	0
414.7	0	414.7	0	414.7	0	414.7	0	414.7	0	414.7	0	414.7	0	414.7	0
416	0	416	0	416	0	416	0	416	0	416	0	416	0	416	0
417.3	0	417.3	0	417.3	0	417.3	0	417.3	0	417.3	0	417.3	0	417.3	0
418.6	0	418.6	0	418.6	0	418.6	0	418.6	0	418.6	0	418.6	0	418.6	0
419.9	0	419.9	0	419.9	0	419.9	0	419.9	0	419.9	0	419.9	0	419.9	0
421.2	0	421.2	0	421.2	0	421.2	0	421.2	0	421.2	0	421.2	0	421.2	0
422.5	0	422.5	0	422.5	0	422.5	0	422.5	0	422.5	0	422.5	0	422.5	0
423.8	0	423.8	0	423.8	0	423.8	0	423.8	0	423.8	0	423.8	0	423.8	0
425.1	0	425.1	0	425.1	0	425.1	0	425.1	0	425.1	0	425.1	0	425.1	0
426.4	0	426.4	0	426.4	0	426.4	0	426.4	0	426.4	0	426.4	0	426.4	0
427.7	0	427.7	0	427.7	0	427.7	0	427.7	0	427.7	0	427.7	0	427.7	0
429	0	429	0	429	0	429	0	429	0	429	0	429	0	429	0
430.3	0	430.3	0	430.3	0	430.3	0	430.3	0	430.3	0	430.3	0	430.3	0
431.6	0	431.6	0	431.6	0	431.6	0	431.6	0	431.6	0	431.6	0	431.6	0
432.9	0	432.9	0	432.9	0	432.9	0	432.9	0	432.9	0	432.9	0	432.9	0
434.2	0	434.2	0	434.2	0	434.2	0	434.2	0	434.2	0	434.2	0	434.2	0
435.5	0	435.5	0	435.5	0	435.5	0	435.5	0	435.5	0	435.5	0	435.5	0
436.8	0	436.8	0	436.8	0	436.8	0	436.8	0	436.8	0	436.8	0	436.8	0
438.1	0	438.1	0	438.1	0	438.1	0	438.1	0	438.1	0	438.1	0	438.1	0
439.4	0	439.4	0	439.4	0	439.4	0	439.4	0	439.4	0	439.4	0	439.4	0
440.7	0	440.7	0	440.7	0	440.7	0	440.7	0	440.7	0	440.7	0	440.7	0
442	0	442	0	442	0	442	0	442	0	442	0	442	0	442	0
443.3	0	443.3	0	443.3	0	443.3	0	443.3	0	443.3	0	443.3	0	443.3	0
444.6	0	444.6	0	444.6	0	444.6	0	444.6	0	444.6	0	444.6	0	444.6	0
445.9	0	445.9	0	445.9	0	445.9	0	445.9	0	445.9	0	445.9	0	445.9	0
447.2	0	447.2	0	447.2	0	447.2	0	447.2	0	447.2	0	447.2	0	447.2	0
448.5	0	448.5	0	448.5	0	448.5	0	448.5	0	448.5	0	448.5	0	448.5	0
449.8	0	449.8	0	449.8	0	449.8	0	449.8	0	449.8	0	449.8	0	449.8	0
451.1	0	451.1	0	451.1	0	451.1	0	451.1	0	451.1	0	451.1	0	451.1	0
452.4	0	452.4	0	452.4	0	452.4	0	452.4	0	452.4	0	452.4	0	452.4	0
453.7	0	453.7	0	453.7	0	453.7	0	453.7	0	453.7	0	453.7	0	453.7	0
455	0	455	0	455	0	455	0	455	0	455	0	455	0	455	0
456.3	0	456.3	0	456.3	0	456.3	0	456.3	0	456.3	0	456.3	0	456.3	0
457.6	0	457.6	0	457.6	0	457.6	0	457.6	0	457.6	0	457.6	0	457.6	0
458.9	0	458.9	0	458.9	0	458.9	0	458.9	0	458.9	0	458.9	0	458.9	0
460.2	0	460.2	0	460.2	0	460.2	0	460.2	0	460.2	0	460.2	0	460.2	0
461.5	0	461.5	0	461.5	0	461.5	0	461.5	0	461.5	0	461.5	0	461.5	0
462.8	0	462.8	0	462.8	0	462.8	0	462.8	0	462.8	0	462.8	0	462.8	0
464.1	0	464.1	0	464.1	0	464.1	0	464.1	0	464.1	0	464.1	0	464.1	0
465.4	0	465.4	0	465.4	0	465.4	0	465.4	0	465.4	0	465.4	0	465.4	0
466.7	0	466.7	0	466.7	0	466.7	0	466.7	0	466.7	0	466.7	0	466.7	0
468	0	468	0	468	0	468	0	468	0	468	0	468	0	468	0
469.3	0	469.3	0	469.3	0	469.3	0	469.3	0	469.3	0	469.3	0	469.3	0
470.6	0	470.6	0	470.6	0	470.6	0	470.6	0	470.6	0	470.6	0	470.6	0
471.9	0	471.9	0	471.9	0	471.9	0	471.9	0	471.9	0	471.9	0	471.9	0
473.2	0	473.2	0	473.2	0	473.2	0	473.2	0	473.2	0	473.2	0	473.2	0
474.5	0	474.5	0	474.5	0	474.5	0	474.5	0	474.5	0	474.5	0	474.5	0
475.8	0	475.8	0	475.8	0	475.8	0	475.8	0	475.8	0	475.8	0	475.8	0
477.1	0	477.1	0	477.1	0	477.1	0	477.1	0	477.1	0	477.1	0	477.1	0
478.4	0	478.4	0	478.4	0	478.4	0	478.4	0	478.4	0	478.4	0	478.4	0
479.7	0	479.7	0	479.7	0	479.7	0	479.7	0	479.7	0	479.7	0	479.7	0
481	0	481	0	481	0	481	0	481	0	481	0	481	0	481	0
482.3	0	482.3	0	482.3	0	482.3	0	482.3	0	482.3	0	482.3	0	482.3	0
483.6	0	483.6	0	483.6	0	483.6	0	483.6	0	483.6	0	483.6	0	483.6	0
484.9	0	484.9	0	484.9	0	484.9	0	484.9	0	484.9	0	484.9	0	484.9	0
486.2	0	486.2	0	486.2	0	486.2	0	486.2	0	486.2	0	486.2	0	486.2	0
487.5	0	487.5	0	487.5	0	487.5	0	487.5	0	487.5	0	487.5	0	487.5	0
488.8	0	488.8	0	488.8	0	488.8	0	488.8	0	488.8	0	488.8	0	488.8	0
490.1	0	490.1	0	490.1	0	490.1	0	490.1	0	490.1	0	490.1	0	490.1	0
491.4	0	491.4	0	491.4	0	491.4	0	491.4	0	491.4	0	491.4	0	491.4	0
492.7	0	492.7	0	492.7	0	492.7	0	492.7	0	492.7	0	492.7	0	492.7	0
494	0	494	0	494	0	494	0	494	0	494	0	494	0	494	0
495.3	0	495.3	0	495.3	0	495.3	0	495.3	0	495.3	0	495.3	0	495.3	0
496.6	0	496.6	0	496.6	0	496.6	0	496.6	0	496.6	0	496.6	0	496.6	0
497.9	0	497.9	0	497.9	0	497.9	0	497.9	0	497.9	0	497.9	0	497.9	0
499.2	0	499.2	0	499.2	0	499.2	0	499.2	0	499.2	0	499.2	0	499.2	0
500.5	0	500.5	0	500.5	0	500.5	0	500.5	0	500.5	0	500.5	0	500.5	0
501.8	0	501.8	0	501.8	0	501.8	0	501.8	0	501.8	0	501.8	0	501.8	0
503.1	0	503.1	0	503.1	0	503.1	0	503.1	0	503.1	0	503.1	0	503.1	0
504.4	0	504.4	0	504.4	0	504.4	0	504.4	0	504.4	0	504.4	0	504.4	0
505.7	0	505.7	0	505.7	0	505.7	0	505.7	0	505.7	0	505.7	0	505.7	0
507	0	507	0	507	0	507	0	507	0	507	0	507	0	507	0
508.3	0	508.3	0	508.3	0	508.3	0	508.3	0	508.3	0	508.3	0	508.3	0
509.6	0	509.6	0	509.6	0	509.6	0	509.6	0	509.6	0	509.6	0	509.6	0
510.9	0	510.9	0	510.9	0	510.9	0	510.9	0	510.9	0	510.9	0	510.9	0
512.2	0	512.2	0	512.2	0	512.2	0	512.2	0	512.2	0	512.2	0	512.2	0
513.5	0	513.5	0	513.5	0	513.5	0	513.5	0	513.5	0	513.5	0	513.5	0
514.8	0	514.8	0	514.8	0	514.8	0	514.8	0	514.8	0	514.8	0	514.8	0
516.1	0	516.1	0	516.1	0	516.1	0	516.1	0	516.1	0	516.1	0	516.1	0
517.4	0	517.4	0	517.4	0	517.4	0	517.4	0	517.4	0	517.4	0	517.4	0
518.7	0	518.7	0	518.7		518.7	0	518.7	0	518.7	0	518.7	0	518.7	0
520	0	520	0	520		520	0	520		520		520	0	520	0

## Sheet: D
	Bilayert thickness [A]	Bilayert thickness [A]	Bilayert thickness [A]
C11	31.85	32.5
C12	32.5	33.8
C13	31.2	33.15
C14	29.9	33.125
type I			34.66
Type II 270			34.85
type II 285			34.85
