# Supplementary material for: Structural basis for Vipp1 membrane binding: from loose coats and carpets to ring and rod assemblies
Source: Nat Struct Mol Biol. 2024 Oct 8;32(3):555–70. doi: 10.1038/s41594-024-01399-z (PMC11919686; doi:10.1038/s41594-024-01399-z)
Supplement: Supplementary file 11 — Statistical source data. [file 41594_2024_1399_MOESM11_ESM.xlsx]

## Sheet: C
Radius [A]	260	Radius [A]	300	Radius [A]	320	Radius [A]	340	Radius [A]	360	Radius [A]	370	Radius [A]	390	Radius [A]	400	Radius [A]	405	Radius [A]	420
3.2064	0	3.2064	0	3.2064	0	3.2064	0	3.2064	0	3.2064	0	3.2064	0	3.2064	0	3.2064	0	3.2064	0
6.4128	0	6.4128	0	6.4128	0	6.4128	0	6.4128	0	6.4128	0	6.4128	0	6.4128	0	6.4128	0	6.4128	0
9.6192	0	9.6192	0	9.6192	0	9.6192	0	9.6192	0	9.6192	0	9.6192	0	9.6192	0	9.6192	0	9.6192	0
12.8256	0	12.8256	0	12.8256	0	12.8256	0	12.8256	0	12.8256	0	12.8256	0	12.8256	0	12.8256	0	12.8256	0
16.0296	0	16.0296	0	16.0296	0	16.0296	0	16.0296	0	16.0296	0	16.0296	0	16.0296	0	16.0296	0	16.0296	0
19.236	0	19.236	0	19.236	0	19.236	0	19.236	0	19.236	0	19.236	0	19.236	0	19.236	0	19.236	0
22.4424	0	22.4424	0	22.4424	0	22.4424	0	22.4424	0	22.4424	0	22.4424	0	22.4424	0	22.4424	0	22.4424	0
25.6488	0	25.6488	0	25.6488	0	25.6488	0	25.6488	0	25.6488	0	25.6488	0	25.6488	0	25.6488	0	25.6488	0
28.8552	0	28.8552	0	28.8552	0	28.8552	0	28.8552	0	28.8552	0	28.8552	0	28.8552	0	28.8552	0	28.8552	0
32.0616	0	32.0616	0	32.0616	0	32.0616	0	32.0616	0	32.0616	0	32.0616	0	32.0616	0	32.0616	0	32.0616	0
35.268	0	35.268	0	35.268	0	35.268	0	35.268	0	35.268	0	35.268	0	35.268	0	35.268	0	35.268	0
38.4744	0	38.4744	0	38.4744	0	38.4744	0	38.4744	0	38.4744	0	38.4744	0	38.4744	0	38.4744	0	38.4744	0
41.6784	0	41.6784	0	41.6784	0	41.6784	0	41.6784	0	41.6784	0	41.6784	0	41.6784	0	41.6784	0	41.6784	0
44.8848	0	44.8848	0	44.8848	0	44.8848	0	44.8848	0	44.8848	0	44.8848	0	44.8848	0	44.8848	0	44.8848	0
48.0912	0	48.0912	0	48.0912	0	48.0912	0	48.0912	0	48.0912	0	48.0912	0	48.0912	0	48.0912	0	48.0912	0
51.2976	0	51.2976	0	51.2976	0	51.2976	0	51.2976	0	51.2976	0	51.2976	0	51.2976	0	51.2976	0	51.2976	0
54.504	0	54.504	0	54.504	0	54.504	0	54.504	0	54.504	0	54.504	0	54.504	0	54.504	0	54.504	0
57.7104	0	57.7104	0	57.7104	0	57.7104	0	57.7104	0	57.7104	0	57.7104	0	57.7104	0	57.7104	0	57.7104	0
60.9168	0	60.9168	0	60.9168	0	60.9168	0	60.9168	0	60.9168	0	60.9168	0	60.9168	0	60.9168	0	60.9168	0
64.1232	0	64.1232	0	64.1232	0	64.1232	0	64.1232	0	64.1232	0	64.1232	0	64.1232	0	64.1232	0	64.1232	0
67.3272	0	67.3272	0	67.3272	0	67.3272	0	67.3272	0	67.3272	0	67.3272	0	67.3272	0	67.3272	0	67.3272	0
70.5336	0	70.5336	0	70.5336	0	70.5336	0	70.5336	0	70.5336	0	70.5336	0	70.5336	0	70.5336	0	70.5336	0
73.74	-0.000973	73.74	0	73.74	0	73.74	0	73.74	0	73.74	0	73.74	0	73.74	0	73.74	0	73.74	0
76.9464	-0.01222	76.9464	0	76.9464	0	76.9464	0	76.9464	0	76.9464	0	76.9464	0	76.9464	0	76.9464	0	76.9464	0
80.1528	-0.02454	80.1528	0	80.1528	0	80.1528	0	80.1528	0	80.1528	0	80.1528	0	80.1528	0	80.1528	0	80.1528	0
83.3592	-0.03819	83.3592	-0.00221	83.3592	0	83.3592	0	83.3592	0	83.3592	0	83.3592	0	83.3592	0	83.3592	0	83.3592	0
86.5656	-0.02801	86.5656	-0.01104	86.5656	0	86.5656	0	86.5656	0	86.5656	0	86.5656	0	86.5656	0	86.5656	0	86.5656	0
89.772	0.0364	89.772	-0.03104	89.772	0	89.772	0	89.772	0	89.772	0	89.772	0	89.772	0	89.772	0	89.772	0
92.976	0.15623	92.976	-0.03776	92.976	0	92.976	0	92.976	0	92.976	0	92.976	0	92.976	0	92.976	0	92.976	0
96.1824	0.27627	96.1824	-0.02544	96.1824	-0.00525	96.1824	0	96.1824	0	96.1824	0	96.1824	0	96.1824	0	96.1824	0	96.1824	0
99.3888	0.39046	99.3888	0.06104	99.3888	-0.01823	99.3888	0	99.3888	0	99.3888	0	99.3888	0	99.3888	0	99.3888	0	99.3888	0
102.595	0.39582	102.595	0.17043	102.595	-0.02241	102.595	-0.000286	102.595	0	102.595	0	102.595	0	102.595	0	102.595	0	102.595	0
105.802	0.28818	105.802	0.2586	105.802	-0.02017	105.802	-0.00819	105.802	0	105.802	0	105.802	0	105.802	0	105.802	0	105.802	0
109.008	0.21105	109.008	0.33337	109.008	0.03129	109.008	-0.02642	109.008	0	109.008	0	109.008	0	109.008	0	109.008	0	109.008	0
112.214	0.26151	112.214	0.34888	112.214	0.10158	112.214	-0.04364	112.214	-0.00145	112.214	0	112.214	0	112.214	0	112.214	0	112.214	0
115.421	0.2645	115.421	0.30592	115.421	0.19691	115.421	-0.03416	115.421	-0.01069	115.421	0	115.421	0	115.421	0	115.421	0	115.421	0
118.625	0.18754	118.625	0.29104	118.625	0.27563	118.625	0.02718	118.625	-0.03379	118.625	-0.00195	118.625	0	118.625	0	118.625	0	118.625	0
121.831	0.14392	121.831	0.26262	121.831	0.30968	121.831	0.12608	121.831	-0.04289	121.831	-0.01552	121.831	0	121.831	0	121.831	0	121.831	0
125.038	0.11782	125.038	0.26564	125.038	0.30672	125.038	0.24038	125.038	-0.01526	125.038	-0.03369	125.038	-0.000299	125.038	0	125.038	0	125.038	0
128.244	0.09558	128.244	0.20933	128.244	0.26513	128.244	0.31451	128.244	0.06481	128.244	-0.04536	128.244	-0.00828	128.244	0	128.244	0	128.244	0
131.45	0.0567	131.45	0.12374	131.45	0.23987	131.45	0.33036	131.45	0.17013	131.45	-0.01826	131.45	-0.02418	131.45	0	131.45	-0.00155	131.45	0
134.657	0.0326	134.657	0.0958	134.657	0.21275	134.657	0.29311	134.657	0.26418	134.657	0.05596	134.657	-0.03595	134.657	-0.00438	134.657	-0.00979	134.657	0
137.863	0.0216	137.863	0.06728	137.863	0.18	137.863	0.25903	137.863	0.31753	137.863	0.15274	137.863	-0.02285	137.863	-0.01948	137.863	-0.02482	137.863	0
141.07	0.00496	141.07	0.04449	141.07	0.13649	141.07	0.26256	141.07	0.31245	141.07	0.24584	141.07	0.03532	141.07	-0.03393	141.07	-0.03362	141.07	0
144.276	0.00172	144.276	0.02657	144.276	0.09826	144.276	0.23335	144.276	0.27805	144.276	0.30601	144.276	0.12976	144.276	-0.03111	144.276	-0.03182	144.276	-0.00131
147.48	0.00126	147.48	0.01213	147.48	0.06665	147.48	0.18591	147.48	0.25246	147.48	0.30333	147.48	0.22533	147.48	0.01345	147.48	0.01381	147.48	-0.01627
150.686	0.000293	150.686	0.00223	150.686	0.05491	150.686	0.12404	150.686	0.23815	150.686	0.28293	150.686	0.28195	150.686	0.09327	150.686	0.10259	150.686	-0.03219
153.893	7.6e-05	153.893	0.00359	153.893	0.03705	153.893	0.08288	153.893	0.21073	153.893	0.25136	153.893	0.30346	153.893	0.18887	153.893	0.18036	153.893	-0.01882
157.099	0	157.099	0.00105	157.099	0.01981	157.099	0.0688	157.099	0.14963	157.099	0.23159	157.099	0.28984	157.099	0.25868	157.099	0.24415	157.099	0.03449
160.306	0	160.306	7e-05	160.306	0.00589	160.306	0.04118	160.306	0.10417	160.306	0.20179	160.306	0.25594	160.306	0.30015	160.306	0.27414	160.306	0.11082
163.512	0	163.512	-1.645e-07	163.512	0.00202	163.512	0.02118	163.512	0.07333	163.512	0.15763	163.512	0.22886	163.512	0.2843	163.512	0.2567	163.512	0.19426
166.718	0	166.718	0	166.718	0.000756	166.718	0.00734	166.718	0.06023	166.718	0.11287	166.718	0.19927	166.718	0.25352	166.718	0.24158	166.718	0.25368
169.925	0	169.925	0	169.925	8.9e-05	169.925	0.000393	169.925	0.04357	169.925	0.07679	169.925	0.17071	169.925	0.23556	169.925	0.21898	169.925	0.28201
173.129	0	173.129	0	173.129	-1.4e-05	173.129	-0.002	173.129	0.01991	173.129	0.06237	173.129	0.11943	173.129	0.21058	173.129	0.20117	173.129	0.28254
176.335	0	176.335	0	176.335	0	176.335	-0.00199	176.335	0.00675	176.335	0.04629	176.335	0.08575	176.335	0.18406	176.335	0.17614	176.335	0.25877
179.542	0	179.542	0	179.542	0	179.542	-0.000679	179.542	0.000311	179.542	0.02379	179.542	0.06245	179.542	0.12452	179.542	0.11923	179.542	0.22206
182.748	0	182.748	0	182.748	0	182.748	-6.6e-05	182.748	-0.00255	182.748	0.0073	182.748	0.04842	182.748	0.09375	182.748	0.09966	182.748	0.1944
185.954	0	185.954	0	185.954	0	185.954	0	185.954	-0.00115	185.954	0.00116	185.954	0.02535	185.954	0.0682	185.954	0.06937	185.954	0.16353
189.161	0	189.161	0	189.161	0	189.161	0	189.161	-0.000141	189.161	-0.000508	189.161	0.01111	189.161	0.0539	189.161	0.04951	189.161	0.1319
192.367	0	192.367	0	192.367	0	192.367	0	192.367	0	192.367	-0.000794	192.367	0.00252	192.367	0.03858	192.367	0.03065	192.367	0.08511
195.574	0	195.574	0	195.574	0	195.574	0	195.574	0	195.574	-0.00028	195.574	-0.0017	195.574	0.0186	195.574	0.0158	195.574	0.05371
198.778	0	198.778	0	198.778	0	198.778	0	198.778	0	198.778	0	198.778	-0.00203	198.778	0.00358	198.778	0.00394	198.778	0.04052
201.984	0	201.984	0	201.984	0	201.984	0	201.984	0	201.984	0	201.984	-0.000667	201.984	-0.00153	201.984	0.000418	201.984	0.03372
205.19	0	205.19	0	205.19	0	205.19	0	205.19	0	205.19	0	205.19	0	205.19	-0.000748	205.19	-0.00166	205.19	0.02777
208.397	0	208.397	0	208.397	0	208.397	0	208.397	0	208.397	0	208.397	0	208.397	-0.000719	208.397	-0.00103	208.397	0.01362
211.603	0	211.603	0	211.603	0	211.603	0	211.603	0	211.603	0	211.603	0	211.603	-1e-05	211.603	-0.000237	211.603	0.00337
214.81	0	214.81	0	214.81	0	214.81	0	214.81	0	214.81	0	214.81	0	214.81	0	214.81	0	214.81	0.00172
218.016	0	218.016	0	218.016	0	218.016	0	218.016	0	218.016	0	218.016	0	218.016	0	218.016	0	218.016	-1.3e-05
221.222	0	221.222	0	221.222	0	221.222	0	221.222	0	221.222	0	221.222	0	221.222	0	221.222	0	221.222	-0.000346
224.426	0	224.426	0	224.426	0	224.426	0	224.426	0	224.426	0	224.426	0	224.426	0	224.426	0	224.426	-9.3e-05
227.633	0	227.633	0	227.633	0	227.633	0	227.633	0	227.633	0	227.633	0	227.633	0	227.633	0	227.633	0
230.839	0	230.839	0	230.839	0	230.839	0	230.839	0	230.839	0	230.839	0	230.839	0	230.839	0	230.839	0
234.046	0	234.046	0	234.046	0	234.046	0	234.046	0	234.046	0	234.046	0	234.046	0	234.046	0	234.046	0
237.252	0	237.252	0	237.252	0	237.252	0	237.252	0	237.252	0	237.252	0	237.252	0	237.252	0	237.252	0
240.458	0	240.458	0	240.458	0	240.458	0	240.458	0	240.458	0	240.458	0	240.458	0	240.458	0	240.458	0
243.665	0	243.665	0	243.665	0	243.665	0	243.665	0	243.665	0	243.665	0	243.665	0	243.665	0	243.665	0
246.871	0	246.871	0	246.871	0	246.871	0	246.871	0	246.871	0	246.871	0	246.871	0	246.871	0	246.871	0
250.075	0	250.075	0	250.075	0	250.075	0	250.075	0	250.075	0	250.075	0	250.075	0	250.075	0	250.075	0
253.282	0	253.282	0	253.282	0	253.282	0	253.282	0	253.282	0	253.282	0	253.282	0	253.282	0	253.282	0
256.488	0	256.488	0	256.488	0	256.488	0	256.488	0	256.488	0	256.488	0	256.488	0	256.488	0	256.488	0
259.694	0	259.694	0	259.694	0	259.694	0	259.694	0	259.694	0	259.694	0	259.694	0	259.694	0	259.694	0
262.901	0	262.901	0	262.901	0	262.901	0	262.901	0	262.901	0	262.901	0	262.901	0	262.901	0	262.901	0
266.107	0	266.107	0	266.107	0	266.107	0	266.107	0	266.107	0	266.107	0	266.107	0	266.107	0	266.107	0
269.314	0	269.314	0	269.314	0	269.314	0	269.314	0	269.314	0	269.314	0	269.314	0	269.314	0	269.314	0
272.52	0	272.52	0	272.52	0	272.52	0	272.52	0	272.52	0	272.52	0	272.52	0	272.52	0	272.52	0
275.724	0	275.724	0	275.724	0	275.724	0	275.724	0	275.724	0	275.724	0	275.724	0	275.724	0	275.724	0
278.93	0	278.93	0	278.93	0	278.93	0	278.93	0	278.93	0	278.93	0	278.93	0	278.93	0	278.93	0
282.137	0	282.137	0	282.137	0	282.137	0	282.137	0	282.137	0	282.137	0	282.137	0	282.137	0	282.137	0
285.343	0	285.343	0	285.343	0	285.343	0	285.343	0	285.343	0	285.343	0	285.343	0	285.343	0	285.343	0
288.55	0	288.55	0	288.55	0	288.55	0	288.55	0	288.55	0	288.55	0	288.55	0	288.55	0	288.55	0
291.756	0	291.756	0	291.756	0	291.756	0	291.756	0	291.756	0	291.756	0	291.756	0	291.756	0	291.756	0
294.962	0	294.962	0	294.962	0	294.962	0	294.962	0	294.962	0	294.962	0	294.962	0	294.962	0	294.962	0
298.169	0	298.169	0	298.169	0	298.169	0	298.169	0	298.169	0	298.169	0	298.169	0	298.169	0	298.169	0
301.375	0	301.375	0	301.375	0	301.375	0	301.375	0	301.375	0	301.375	0	301.375	0	301.375	0	301.375	0
304.579	0	304.579	0	304.579	0	304.579	0	304.579	0	304.579	0	304.579	0	304.579	0	304.579	0	304.579	0
307.786	0	307.786	0	307.786	0	307.786	0	307.786	0	307.786	0	307.786	0	307.786	0	307.786	0	307.786	0
310.992	0	310.992	0	310.992	0	310.992	0	310.992	0	310.992	0	310.992	0	310.992	0	310.992	0	310.992	0
314.198	0	314.198	0	314.198	0	314.198	0	314.198	0	314.198	0	314.198	0	314.198	0	314.198	0	314.198	0
317.405	0	317.405	0	317.405	0	317.405	0	317.405	0	317.405	0	317.405	0	317.405	0	317.405	0	317.405	0
320.611	0	320.611	0	320.611	0	320.611	0	320.611	0	320.611	0	320.611	0	320.611	0	320.611	0	320.611	0
323.818	0	323.818	0	323.818	0	323.818	0	323.818	0	323.818	0	323.818	0	323.818	0	323.818	0	323.818	0
327.024	0	327.024	0	327.024	0	327.024	0	327.024	0	327.024	0	327.024	0	327.024	0	327.024	0	327.024	0
330.228	0	330.228	0	330.228	0	330.228	0	330.228	0	330.228	0	330.228	0	330.228	0	330.228	0	330.228	0
333.434	0	333.434	0	333.434	0	333.434	0	333.434	0	333.434	0	333.434	0	333.434	0	333.434	0	333.434	0
336.641	0	336.641	0	336.641	0	336.641	0	336.641	0	336.641	0	336.641	0	336.641	0	336.641	0	336.641	0
339.847	0	339.847	0	339.847	0	339.847	0	339.847	0	339.847	0	339.847	0	339.847	0	339.847	0	339.847	0
343.054	0	343.054	0	343.054	0	343.054	0	343.054	0	343.054	0	343.054	0	343.054	0	343.054	0	343.054	0
346.26	0	346.26	0	346.26	0	346.26	0	346.26	0	346.26	0	346.26	0	346.26	0	346.26	0	346.26	0
349.466	0	349.466	0	349.466	0	349.466	0	349.466	0	349.466	0	349.466	0	349.466	0	349.466	0	349.466	0
352.673	0	352.673	0	352.673	0	352.673	0	352.673	0	352.673	0	352.673	0	352.673	0	352.673	0	352.673	0
355.877	0	355.877	0	355.877	0	355.877	0	355.877	0	355.877	0	355.877	0	355.877	0	355.877	0	355.877	0
359.083	0	359.083	0	359.083	0	359.083	0	359.083	0	359.083	0	359.083	0	359.083	0	359.083	0	359.083	0
362.29	0	362.29	0	362.29	0	362.29	0	362.29	0	362.29	0	362.29	0	362.29	0	362.29	0	362.29	0
365.496	0	365.496	0	365.496	0	365.496	0	365.496	0	365.496	0	365.496	0	365.496	0	365.496	0	365.496	0
368.702	0	368.702	0	368.702	0	368.702	0	368.702	0	368.702	0	368.702	0	368.702	0	368.702	0	368.702	0
371.909	0	371.909	0	371.909	0	371.909	0	371.909	0	371.909	0	371.909	0	371.909	0	371.909	0	371.909	0
375.115	0	375.115	0	375.115	0	375.115	0	375.115	0	375.115	0	375.115	0	375.115	0	375.115	0	375.115	0
378.322	0	378.322	0	378.322	0	378.322	0	378.322	0	378.322	0	378.322	0	378.322	0	378.322	0	378.322	0
381.526	0	381.526	0	381.526	0	381.526	0	381.526	0	381.526	0	381.526	0	381.526	0	381.526	0	381.526	0
384.732	0	384.732	0	384.732	0	384.732	0	384.732	0	384.732	0	384.732	0	384.732	0	384.732	0	384.732	0
387.938	0	387.938	0	387.938	0	387.938	0	387.938	0	387.938	0	387.938	0	387.938	0	387.938	0	387.938	0
391.145	0	391.145	0	391.145	0	391.145	0	391.145	0	391.145	0	391.145	0	391.145	0	391.145	0	391.145	0
394.351	0	394.351	0	394.351	0	394.351	0	394.351	0	394.351	0	394.351	0	394.351	0	394.351	0	394.351	0
397.558	0	397.558	0	397.558	0	397.558	0	397.558	0	397.558	0	397.558	0	397.558	0	397.558	0	397.558	0
400.764	0	400.764	0	400.764	0	400.764	0	400.764	0	400.764	0	400.764	0	400.764	0	400.764	0	400.764	0
403.97	0	403.97	0	403.97	0	403.97	0	403.97	0	403.97	0	403.97	0	403.97	0	403.97	0	403.97	0
407.174	0	407.174	0	407.174	0	407.174	0	407.174	0	407.174	0	407.174	0	407.174	0	407.174	0	407.174	0
410.381	0	410.381	0	410.381	0	410.381	0	410.381	0	410.381	0	410.381	0	410.381	0	410.381	0	410.381	0
413.587	0	413.587	0	413.587	0	413.587	0	413.587	0	413.587	0	413.587	0	413.587	0	413.587	0	413.587	0
416.794	0	416.794	0	416.794	0	416.794	0	416.794	0	416.794	0	416.794	0	416.794	0	416.794	0	416.794	0
420	0	420	0	420	0	420	0	420	0	420	0	420	0	420	0	420	0	420	0

## Sheet: D
Radius [A]	WT type I	Radius [A]	a1-6 260
1.7329	0	3.2064	0
3.4671	0	6.4128	0
5.2	0	9.6192	0
6.9329	0	12.8256	0
8.6671	0	16.0296	0
10.4	0	19.236	0
12.1329	0	22.4424	0
13.8671	0	25.6488	0
15.6	0	28.8552	0
17.3329	0	32.0616	0
19.0671	0	35.268	0
20.8	0	38.4744	0
22.5329	0	41.6784	0
24.2671	0	44.8848	0
26	0	48.0912	0
27.7329	0	51.2976	0
29.4671	0	54.504	0
31.2	0	57.7104	0
32.9329	0	60.9168	0
34.6671	0	64.1232	0
36.4	0	67.3272	0
38.1329	0	70.5336	0
39.8671	0	73.74	-0.000973
41.6	-0.0002074	76.9464	-0.01222
43.3329	-0.00627	80.1528	-0.02454
45.0671	-0.01518	83.3592	-0.03819
46.8	-0.01108	86.5656	-0.02801
48.5329	0.00368	89.772	0.0364
50.2671	0.01883	92.976	0.15623
52	0.03248	96.1824	0.27627
53.7329	0.04286	99.3888	0.39046
55.4671	0.04772	102.595	0.39582
57.2	0.04794	105.802	0.28818
58.9329	0.04457	109.008	0.21105
60.6671	0.04009	112.214	0.26151
62.4	0.03541	115.421	0.2645
64.1329	0.03064	118.625	0.18754
65.8671	0.02552	121.831	0.14392
67.6	0.01953	125.038	0.11782
69.3329	0.01117	128.244	0.09558
71.0671	0.00257	131.45	0.0567
72.8	0.0001039	134.657	0.0326
74.5329	0.000147	137.863	0.0216
76.2671	0.00294	141.07	0.00496
78	0.00717	144.276	0.00172
79.7329	0.01304	147.48	0.00126
81.4671	0.01826	150.686	0.000293
83.2	0.02269	153.893	7.6e-05
84.9329	0.02652	157.099	0
86.6671	0.03077	160.306	0
88.4	0.03765	163.512	0
90.1329	0.04583	166.718	0
91.8671	0.04965	169.925	0
93.6	0.04541	173.129	0
95.3329	0.03645	176.335	0
97.0671	0.02896	179.542	0
98.8	0.02925	182.748	0
100.533	0.03375	185.954	0
102.267	0.04111	189.161	0
104	0.0486	192.367	0
105.733	0.05215	195.574	0
107.467	0.05697	198.778	0
109.2	0.06184	201.984	0
110.933	0.05946	205.19	0
112.667	0.05666	208.397	0
114.4	0.05486	211.603	0
116.133	0.05122	214.81	0
117.867	0.04906	218.016	0
119.6	0.04945	221.222	0
121.333	0.04891	224.426	0
123.067	0.05028	227.633	0
124.8	0.04874	230.839	0
126.533	0.04331	234.046	0
128.267	0.03647	237.252	0
130	0.03037	240.458	0
131.733	0.02414	243.665	0
133.467	0.01951	246.871	0
135.2	0.0166	250.075	0
136.933	0.01483	253.282	0
138.667	0.01301	256.488	0
140.4	0.0096	259.694	0
142.133	0.00651	262.901	0
143.867	0.00336	266.107	0
145.6	0.00107	269.314	0
147.333	-0.0009929	272.52	0
149.067	-0.00201	275.724	0
150.8	-0.00186	278.93	0
152.533	-0.00188	282.137	0
154.267	-0.00178	285.343	0
156	-0.00121	288.55	0
157.733	-0.0008879	291.756	0
159.467	-0.0003053	294.962	0
161.2	-8.83e-05	298.169	0
162.933	0	301.375	0
164.667	0	304.579	0
166.4	0	307.786	0
168.133	0	310.992	0
169.867	0	314.198	0
171.6	0	317.405	0
173.333	0	320.611	0
175.067	0	323.818	0
176.8	0	327.024	0
178.533	0	330.228	0
180.267	0	333.434	0
182	0	336.641	0
183.733	0	339.847	0
185.467	0	343.054	0
187.2	0	346.26	0
188.933	0	349.466	0
190.667	0	352.673	0
192.4	0	355.877	0
194.133	0	359.083	0
195.867	0	362.29	0
197.6	0	365.496	0
199.333	0	368.702	0
201.067	0	371.909	0
202.8	0	375.115	0
204.533	0	378.322	0
206.267	0	381.526	0
208	0	384.732	0
209.733	0	387.938	0
211.467	0	391.145	0
213.2	0	394.351	0
214.933	0	397.558	0
216.667	0	400.764	0
218.4	0	403.97	0
220.133	0	407.174	0
221.867	0	410.381	0
223.6	0	413.587	0
225.333	0	416.794	0
227.067	0	420	0
228.8	0
230.533	0
232.267	0
234	0
235.733	0
237.467	0
239.2	0
240.933	0
242.667	0
244.4	0
246.133	0
247.867	0
249.6	0
251.333	0
253.067	0
254.8	0
256.533	0
258.267	0
260	0
