# Supplementary material for: Structural basis for Vipp1 membrane binding: from loose coats and carpets to ring and rod assemblies
Source: Nat Struct Mol Biol. 2024 Oct 8;32(3):555–70. doi: 10.1038/s41594-024-01399-z (PMC11919686; doi:10.1038/s41594-024-01399-z)
Supplement: Supplementary file 12 — Statistical source data. [file 41594_2024_1399_MOESM12_ESM.xlsx]

## Sheet: I
EPL conc [uM]	WT	SD	RRAA	SD	FV	SD	amphi	SD
0	-0.92342	0.09115	-1.31724	0.12881	-1.49436	0.08511	-1.30129	0.14493
100	-2.6754	0.12764	-2.00066	0.05068	-2.32463	0.08399	-1.39812	0.0068
200	-4.04863	0.2098	-2.60043	0.14722	-2.92331	0.08355	-1.35212	0.15551
400	-6.97496	0.09332	-3.68069	0.07343	-4.26824	0.07553	-1.44222	0.03273
800	-10.1115	0.29534	-5.15996	0.09634	-6.26321	0.08293	-1.59637	0.14061
1400	-11.613	0.04321	-7.45627	0.09072	-8.15292	0.09695	-1.58329	0.08011
2200	-12.5844	0.24455	-9.57164	0.27096	-9.62048	0.3108	-1.54067	0.26231
3000	-12.6807	0.13415	-10.943	0.25978	-10.2899	0.25368	-1.64697	0.04481
4000	-12.5143	0.33142	-11.8972	0.24196	-11.1105	0.07452	-1.79916	0.1088
