# Supplementary material for: Structural basis for Vipp1 membrane binding: from loose coats and carpets to ring and rod assemblies
Source: Nat Struct Mol Biol. 2024 Oct 8;32(3):555–70. doi: 10.1038/s41594-024-01399-z (PMC11919686; doi:10.1038/s41594-024-01399-z)
Supplement: Supplementary file 13 — Statistical source data. [file 41594_2024_1399_MOESM13_ESM.xlsx]

## Sheet: B
Distance [px]	carpet	Distance [px]	tube
0	32.25	0	31
1	32	1	30
2	32	2	30.981
3	31.83	3	31
4	32.069	4	31
5	32.532	5	31.049
6	32.638	6	32
7	32.745	7	32
8	32.851	8	31.922
9	32.968	9	31
10	33	10	31
11	33.457	11	31
12	33.862	12	31
13	33.5	13	31
14	33.245	14	31
15	33.298	15	31
16	33.351	16	31
17	33.404	17	31
18	33.729	18	31.825
19	33.755	19	33.816
20	33.564	20	33.806
21	33.309	21	34.592
22	32.5	22	33.786
23	32.362	23	33
24	33.277	24	32.233
25	33.915	25	32.243
26	35.383	26	33
27	35.904	27	32.262
28	33.495	28	32
29	32	29	31.282
30	32.5	30	31
31	33.426	31	34
32	33.798	32	40.689
33	33.745	33	46.039
34	34.883	34	55.34
35	36.096	35	53.32
36	36.17	36	45
37	35.532	37	41
38	43.261	38	32.631
39	58.074	39	31
40	63.314	40	31
41	60.819	41	31.398
42	54.665	42	32
43	42.457	43	32
44	34.798	44	34
45	34.819	45	35.874
46	34.58	46	53.34
47	33.5	47	68.456
48	33.053	48	69.398
49	33.713	49	69.903
50	37.399	50	56.456
51	58.457	51	34.495
52	82.862	52	34
53	99.372	53	33
54	114.654	54	33
55	105.894	55	33.466
56	81.548	56	33
57	68.255	57	32.553
58	62.84	58	38
59	57.777	59	82
60	52.037	60	95
61	51.862	61	120.369
62	61.085	62	132.01
63	78.862	63	99.058
64	114.229	64	76.971
65	180.745	65	62.893
66	239.484	66	49.078
67	255	67	51.35
68	255	68	54
69	255	69	58.33
70	221.388	70	64.641
71	150.309	71	84.621
72	92.17	72	119.903
73	58.84	73	201.417
74	54.245	74	255
75	67.479	75	255
76	88.713	76	255
77	120.447	77	255
78	195.691	78	147.272
79	255	79	78.563
80	255	80	55.893
81	255	81	44.786
82	255	82	52.573
83	222.436	83	56.864
84	148.426	84	82.049
85	135.245	85	101.204
86	180.117	86	255
87	225.649	87	255
88	255	88	255
89	255	89	255
90	255	90	255
91	255	91	193.971
92	255	92	134.971
93	255	93	167.379
94	255	94	191.204
95	255	95	248.903
96	255	96	254.252
97	255	97	255
98	255	98	255
99	255	99	255
100	255	100	255
101	254.489	101	255
102	229.846	102	255
103	186.638	103	255
104	113.495	104	255
105	140.957	105	255
106	237.553	106	255
107	255	107	255
108	255	108	254.029
109	255	109	245.019
110	255	110	186.553
111	203.17	111	164.67
112	129.654	112	133.165
113	91.213	113	222.282
114	68.59	114	255
115	57.032	115	255
116	64.489	116	255
117	93.723	117	255
118	155.665	118	252.524
119	228.5	119	101.049
120	255	120	79.029
121	255	121	56.903
122	255	122	50.709
123	229.564	123	44
124	168.383	124	58.816
125	109.096	125	80.35
126	75.207	126	166.214
127	59.638	127	255
128	51.309	128	255
129	50.904	129	255
130	55.574	130	255
131	63.138	131	183.456
132	72.979	132	117.563
133	88.926	133	80.874
134	114.255	134	64.602
135	121.043	135	58
136	103.202	136	54
137	85.255	137	51.33
138	59.362	138	49.68
139	38.628	139	64.602
140	35.447	140	78.408
141	34	141	103.417
142	33.973	142	132.728
143	34	143	116.835
144	32.66	144	94
145	31.926	145	78
146	41.032	146	36.165
147	53.979	147	32.573
148	60.814	148	33
149	64.362	149	33.447
150	57.261	150	33.456
151	42	151	33.466
152	34.793	152	34
153	34.138	153	35
154	33.691	154	58.524
155	32.745	155	69.981
156	32.298	156	69.456
157	32.926	157	67.427
158	33	158	50.398
159	32.5	159	35.913
160	32	160	34
161	34.436	161	32
162	37.324	162	32
163	35.915	163	31.417
164	33.612	164	31
165	33	165	31
166	32.67	166	33
167	33.117	167	42
168	34.064	168	46.262
169	34	169	53.922
170	33.314	170	55.301
171	33.191	171	44.66
172	33.298	172	40.01
173	33.553	173	33.68
174	33.755	174	31
175	33.809	175	31.301
176	33.5	176	32
177	33.085	177	32.282
178	33.032	178	33
179	33	179	32.262
180	33.463	180	32.252
181	33.872	181	33
182	34.319	182	34.534
183	34.766	183	34.553
184	34.213	184	33.786
185	33.33	185	33.796
186	32.5	186	31.806
187	32	187	31
188	32	188	31
		189	31
		190	31
		191	31
		192	31
		193	31
		194	31
		195	31
		196	31.903
		197	32
		198	32
		199	31.068
		200	31
		201	31
		202	30.961
		203	30
		204	31
		205	31
		206	32

## Sheet: E
Distance [A]	Intensity		Peak Distance [A]
0	3.0122e-05		68
13.6	7.002e-06		54.4
27.2	-4.5986e-05		54.4
40.8	-2.7555e-05		54.4
54.4	4.9377e-05		54.4
68	1.3666e-05		54.2
81.6	-3.0965e-05		54.6
95.2	-4.9116e-05		54.4
108.8	3.127e-05		54.4
122.4	6.2995e-05		54.4
136	-2.4644e-05		54.4
149.6	-4.0238e-05		54.4
163.2	2.9092e-05		54.4
176.8	6.0973e-05		54.4
190.4	-1.7914e-05		54.4
204	-4.31e-05		54.4
217.6	1.2825e-05		68
231.2	6.2881e-05		54.4
244.8	-7.871e-06		40.8
258.4	-8.1137e-05		68
272	-1.4661e-05
285.6	6.926e-05
299.2	-2.752e-06
312.8	-8.9008e-05
326.4	-1.0564e-05
340	3.523e-05
353.6	2.0372e-05
367.2	-6.4573e-05
380.8	-4.6824e-05
394.4	2.3315e-05
408	-1.2231e-05
421.6	-6.7868e-05
435.2	-1.4465e-05
448.8	3.2064e-05
462.4	-1.8003e-05
476	-9.2887e-05
489.6	2.6012e-05
503.2	5.3151e-05
516.8	-1.2527e-05
530.4	-0.000106359
544	7.443e-06
557.6	6.9592e-05
571.2	-3.6938e-05
584.8	-9.5332e-05
598.4	4.657e-06
612	0.000103723
625.6	-2.7222e-05
639.2	-8.0332e-05
652.8	9.261e-06
666.4	6.8565e-05
680	4.2513e-05
693.6	-7.4859e-05
707.2	-1.369e-05
720.8	3.6566e-05
734.4	-7.425e-06
748	-0.000100981
761.6	2.1695e-05
775.2	7.8253e-05
788.8	-2.6386e-05
802.4	-6.385e-05
816	2.0671e-05
829.6	6.0275e-05
843.2	-1.1434e-05
856.8	-0.000108577
870.4	1.6642e-05
884	8.9892e-05
897.6	-1.1333e-05
911.2	-6.7988e-05
924.8	-2.3813e-05
938.4	3.7693e-05
952	1.5888e-05
965.6	-4.5807e-05
979.2	-6.0258e-05
992.8	6.7356e-05
1006.4	7.7254e-05
1020	-2.606e-05
1033.6	-0.000100602
1047.2	5.0966e-05
1060.8	8.0026e-05
1074.4	-6.8407e-05
1088	-4.7262e-05
1101.6	6.7459e-05
1115.2	1.8768e-05
1128.8	2.646e-06
1142.4	-4.0855e-05
1156	5.6681e-05
1169.6	5.1995e-05
1183.2	9.633e-06
1196.8	-1.471e-06
