# Supplementary material for: Structural basis for Vipp1 membrane binding: from loose coats and carpets to ring and rod assemblies
Source: Nat Struct Mol Biol. 2024 Oct 8;32(3):555–70. doi: 10.1038/s41594-024-01399-z (PMC11919686; doi:10.1038/s41594-024-01399-z)
Supplement: Supplementary file 14 — Statistical source data. [file 41594_2024_1399_MOESM14_ESM.xlsx]

## Sheet: A
xyz_x	xyz_y	xyz_z	curvedness_VV
97.8137	0.261426	16.49	0.001161
131.877	0.261143	18.2453	0.003161
127.872	0.217603	18.4503	0.008709
136.146	0.224731	18.4034	0.005559
95.4503	0.296757	18.9956	0.003073
131.139	0.253741	17.7969	0.003814
127.218	0.18292	17.7969	0.010254
134.923	0.241609	18.8518	0.003111
96.5069	0.276297	17.7969	0.001955
92.8366	0.295442	18.9956	0.004048
133.184	0.246811	17.5918	0.001699
88.4241	0.250468	17.7681	0.00169
129.832	0.255417	18.4503	0.00597
86.0519	0.259156	17.7969	0.003436
97.8137	0.273739	18.4503	0.00116
89.731	0.257628	18.4215	0.000512
129.179	0.241426	17.7969	0.006149
87.1172	0.250219	18.4215	0.002587
144.861	0.348739	17.7969	0.001457
137.452	0.22123	18.4034	0.007207
98.4672	0.265426	17.7969	0.00072
94.1434	0.29493	18.3422	0.00396
139.413	0.253666	19.0568	0.006623
138.759	0.231141	18.4034	0.006505
140.941	0.268191	17.7969	0.004425
127.872	0.247033	20.4106	0.009131
139.413	0.277672	20.3637	0.005385
127.218	0.209132	19.7572	0.010085
92.1831	0.295791	20.3025	0.003272
151.399	0.619821	20.5491	0.016468
88.4241	0.241961	20.3818	0.002104
99.7741	0.266631	20.4106	0.001722
143.554	0.376005	20.4106	0.004178
84.745	0.231521	19.7572	0.003852
133.184	0.292355	20.2056	0.001826
150.746	0.606924	19.8956	0.013752
129.832	0.288187	20.4106	0.005753
134.923	0.261976	20.1587	0.002457
100.427	0.267949	19.7572	0.002001
96.1037	0.303883	20.3025	0.002388
86.4638	0.248168	19.7284	0.001745
129.179	0.269496	19.7572	0.007277
147.515	0.551385	20.7297	0.00919
89.731	0.254863	19.7284	0.000861
87.1172	0.24224	20.3818	0.002265
97.8137	0.282148	20.4106	0.000914
131.877	0.298661	20.2056	0.003665
90.6259	0.268088	20.4106	0.002717
98.4672	0.272464	19.7572	0.000567
152.702	0.551659	20.4106	0.018997
131.224	0.281511	19.5521	0.004571
149.439	0.58307	19.8956	0.011728
148.826	0.614585	20.8682	0.012078
155.316	0.404799	20.4106	0.011132
105.655	0.333946	21.7175	0.012969
103.695	0.317617	22.3709	0.003209
138.79	0.261291	21.5918	0.006752
151.399	0.645165	21.8559	0.01456
106.308	0.308862	22.3709	0.015451
95.4503	0.310748	21.6094	0.002882
143.554	0.397091	21.7175	0.005465
145.694	0.502412	22.2636	0.004479
159.237	0.332803	21.7175	0.022781
99.7741	0.262315	22.3709	0.002863
136.146	0.258541	21.6706	0.005334
104.348	0.336622	21.7175	0.00457
141.624	0.3415	22.2921	0.0057
144.861	0.433778	21.7175	0.003504
92.8366	0.305267	21.6094	0.003435
158.583	0.314588	22.3709	0.014064
100.427	0.265517	21.7175	0.00298
140.318	0.309665	21.6387	0.006548
94.1434	0.313609	22.2628	0.003352
147.041	0.587342	21.9292	0.007111
101.734	0.277499	22.3709	0.00351
157.277	0.323251	21.7175	0.008512
102.388	0.294082	21.7175	0.003313
137.483	0.240817	22.2452	0.006321
156.623	0.345662	22.3709	0.006321
155.316	0.399502	21.7175	0.005733
107.485	0.25296	21.7175	0.029021
126.042	0.173363	20.4106	0.0125
143.554	0.408085	24.3313	0.007939
159.237	0.327188	23.6778	0.013308
147.694	0.693356	23.2361	0.013721
141.624	0.336231	23.599	0.005943
139.011	0.273077	24.2524	0.006803
151.399	0.659348	22.6608	0.01633
158.583	0.344499	24.3313	0.011404
149.439	0.75889	23.8163	0.016412
145.04	0.490747	23.5705	0.007481
140.318	0.302362	24.2524	0.00614
137.704	0.254636	23.599	0.005915
148.826	0.715851	22.8285	0.01497
151.396	0.720706	24.4827	0.019239
137.02	0.274955	24.3313	0.006885
150.746	0.708485	23.3143	0.019807
157.277	0.354311	23.6778	0.01
156.623	0.407736	24.3313	0.013883
147	0.688922	24.2617	0.01248
145.694	0.571243	24.2617	0.010897
191.892	0.21094	41.1135	0.00421
191.909	0.237224	39.3603	0.006035
193.853	0.194437	41.1135	0.004414
193.199	0.203879	40.4601	0.004427
119.158	0.154373	41.3495	0.003928
265.094	0.624964	41.589	0.010084
111.195	0.183549	42.013	0.00111
190.585	0.226253	42.4204	0.004627
269.014	0.585094	42.0863	0.005352
261.437	0.630238	42.2728	0.007612
264.44	0.592062	42.1108	0.012484
110.542	0.185782	41.3596	0.00165
106.621	0.209687	42.013	0.001676
268.361	0.620321	41.5135	0.006849
198.279	0.170561	41.6417	0.001947
263.133	0.620519	41.7561	0.010928
120.465	0.160983	42.003	0.003104
107.928	0.196983	41.3596	0.001278
267.054	0.620321	41.5329	0.007193
115.238	0.162953	42.003	0.002163
105.655	0.22783	41.3206	0.002685
202.803	0.168455	41.8656	0.003345
262.48	0.597337	42.2728	0.009885
266.401	0.591864	42.1057	0.008073
113.496	0.178297	41.3206	0.000842
201.332	0.159208	42.8401	0.002354
199.586	0.168	41.6417	0.001666
109.235	0.190356	41.3596	0.001462
116.545	0.154898	41.3495	0.003027
193.127	0.178915	43.1166	0.00399
204.11	0.165205	42.519	0.003089
196.246	0.16836	42.9914	0.003726
117.852	0.149681	41.3495	0.003885
195.103	0.179202	42.0168	0.004474
225.887	0.551523	43.2809	0.011406
119.158	0.155018	43.9633	0.003819
225.234	0.490321	43.9344	0.004384
212.165	0.299374	43.2809	0.000808
229.808	0.783077	43.2809	0.006181
104.348	0.224613	43.9344	0.00832
150.458	0.604154	43.9344	0.008986
170.999	0.367199	43.2809	0.016187
237.649	1.25839	43.2809	0.023313
167.078	0.481009	43.9344	0.006312
135.713	0.206102	43.2809	0.002803
174.919	0.537163	43.9344	0.005562
245.491	1.92363	43.9344	0.063163
143.554	0.270205	43.2809	0.014208
206.284	0.167486	43.2809	0.004451
182.761	0.437963	43.9344	0.006738
127.872	0.223341	43.9344	0.002476
253.298	0.906219	44.165	0.014286
261.437	0.587037	43.2809	0.006002
109.235	0.199648	43.9733	0.001268
211.512	0.282007	43.9344	0.002081
227.296	0.618188	43.9344	0.012289
229.155	0.714459	43.9344	0.009607
103.695	0.206476	43.2809	0.008855
217.393	0.37502	43.2809	0.000821
150.17	0.590207	43.2809	0.020227
170.345	0.417885	43.9344	0.012717
236.996	1.09449	43.9344	0.029864
166.425	0.42512	43.2809	0.001957
135.06	0.216345	43.9344	0.002852
116.545	0.165974	43.9633	0.002931
174.266	0.487174	43.2809	0.0089
244.837	2.02105	43.2809	0.054844
142.901	0.261776	43.9344	0.011391
121.991	0.18034	43.9344	0.003462
205.417	0.158542	43.8259	0.003841
182.107	0.533673	43.2809	0.010057
127.218	0.210485	43.2809	0.002118
252.678	1.07209	43.2809	0.020552
260.784	0.61022	43.6919	0.002273
226.689	0.607229	43.2809	0.012963
232.351	0.745535	44.0343	0.017128
214.126	0.3322	43.9344	0.001975
106.621	0.212554	43.3199	0.002165
151.684	0.881373	43.9344	0.045904
172.959	0.439187	43.9344	0.011219
239.61	1.5216	43.2809	0.0061
169.038	0.422643	43.2809	0.005342
137.673	0.217414	43.9344	0.003219
176.351	0.626915	43.9344	0.020672
120.465	0.160775	43.3098	0.003198
145.515	0.295371	43.2809	0.024168
208.245	0.19431	43.2809	0.005288
184.721	0.339086	43.9344	0.010249
260.52	0.596198	44.3453	0.00298
129.832	0.214484	43.2809	0.002068
223.927	0.447897	43.2809	0.005556
255.258	0.794832	44.165	0.012791
231.115	0.817954	43.2809	0.005093
228.455	0.693763	43.9344	0.013802
110.542	0.191918	43.3199	0.001447
213.472	0.32032	43.2809	0.002697
105.655	0.231902	43.9344	0.005143
151.112	0.793497	43.2809	0.025221
172.306	0.389537	43.2809	0.016539
238.956	1.37889	43.9344	0.010022
168.385	0.487459	43.9344	0.005334
137.02	0.211284	43.2809	0.00324
117.852	0.153404	43.9633	0.003916
175.91	0.595815	43.2809	0.018355
123.951	0.201176	43.9344	0.001678
144.861	0.270088	43.9344	0.02112
207.591	0.180284	43.9344	0.005204
184.067	0.375406	43.2809	0.010533
129.179	0.226484	43.9344	0.002318
223.274	0.416355	43.9344	0.009541
254.605	0.911148	43.5115	0.013527
227.949	0.691081	43.2809	0.014542
233.658	0.80821	43.3809	0.028607
115.238	0.171159	43.3098	0.002375
216.086	0.361633	43.9344	0.0016
153.356	1.19385	43.2809	0.086246
241.57	1.76198	43.2809	0.013507
159.437	0.507432	43.2809	0.027899
139.634	0.239485	43.2809	0.003553
177.896	0.707236	43.895	0.029643
123.298	0.187723	43.2809	0.001326
147.475	0.354492	43.2809	0.031456
210.205	0.245406	43.2809	0.004778
186.681	0.310277	43.9344	0.006839
262.48	0.554136	43.2809	0.008926
131.792	0.226218	43.9344	0.001269
259.559	0.639399	44.3453	0.003381
215.433	0.343216	43.2809	0.003371
107.928	0.203107	43.9733	0.001101
152.702	1.05784	43.9344	0.071182
240.917	1.61789	43.9344	0.006137
158.797	0.571712	43.9334	0.014166
138.98	0.227668	43.9344	0.003202
177.005	0.685007	43.2809	0.027036
146.822	0.310768	43.9344	0.029895
125.912	0.214552	43.9344	0.001849
209.552	0.223606	43.9344	0.005124
186.028	0.336018	43.2809	0.007006
131.139	0.214228	43.2809	0.0015
260.13	0.676929	43.0384	0.005149
257.252	0.753254	43.9344	0.006627
235.689	0.982982	43.2809	0.033761
155.316	1.08852	43.9344	0.068229
243.53	1.96656	43.2809	0.036363
161.197	0.342152	43.9344	0.041554
141.594	0.262503	43.2809	0.005576
181.422	0.614078	43.2809	0.013589
125.258	0.202841	43.2809	0.001457
149.435	0.507491	43.2809	0.023533
189.279	0.243078	43.7273	0.005826
133.753	0.211547	43.2809	0.000717
256.599	0.840476	43.2809	0.007027
234.965	0.826174	44.0343	0.033574
154.663	1.20249	43.2809	0.086773
242.877	1.83219	43.9344	0.024747
160.544	0.397031	43.2809	0.038431
140.941	0.253786	43.9344	0.00454
181.099	0.618927	43.9344	0.014205
148.782	0.413853	43.9344	0.027253
187.988	0.297304	43.2809	0.007249
133.099	0.223869	43.9344	0.001013
258.905	0.723246	43.6919	0.004675
157.291	0.797163	43.9334	0.019799
158.144	0.687259	43.28	0.011423
178.762	0.764747	43.2416	0.030491
359.189	0.572677	44.3739	0.028436
258.252	0.732057	43.9344	0.005373
156.623	0.944907	43.2809	0.040109
358.535	0.605519	44.1131	0.029876
259.213	0.746754	43.0384	0.006118
163.157	0.317866	43.2809	0.034301
180.445	0.710932	43.2809	0.024123
162.504	0.315296	43.9344	0.039254
179.746	0.733162	43.895	0.030163
165.118	0.389907	43.9344	0.018589
164.464	0.33836	43.2809	0.023888
206.284	0.182191	45.8947	0.004319
253.667	0.661755	46.1253	0.013118
198.279	0.202112	45.5624	0.001877
393.821	0.43755	45.8947	0.006214
205.417	0.165275	45.1328	0.003901
255.258	0.637088	45.6592	0.014927
251.372	0.858719	45.8947	0.019579
196.246	0.185913	44.9517	0.004293
208.245	0.212718	45.8947	0.0051
192.044	0.186912	45.0414	0.00453
254.605	0.621242	46.1253	0.013727
232.351	0.619034	45.5659	0.018275
199.586	0.188605	45.5624	0.001902
207.591	0.188255	45.2413	0.00507
231.115	0.598947	46.1194	0.01908
253.014	0.768706	45.4718	0.011966
201.986	0.162495	44.8004	0.00254
186.681	0.282463	45.8947	0.005663
359.189	0.478991	45.2413	0.020751
228.455	0.656104	44.6249	0.009288
252.394	0.765805	45.8947	0.014092
229.155	0.6768	44.6249	0.009107
177.896	0.67565	44.832	0.021237
200.893	0.177766	45.5624	0.00287
186.028	0.294012	45.2413	0.006389
358.535	0.402653	45.8947	0.016963
209.552	0.234043	45.2413	0.005027
229.808	0.674117	44.8496	0.008578
204.11	0.171144	45.7862	0.003066
190.157	0.220839	45.6521	0.005878
231.698	0.672998	44.9124	0.014493
188.625	0.244502	45.0342	0.007141
255.258	0.698799	45.0058	0.013913
158.598	0.571712	44.6879	0.008669
233.658	0.605011	45.9946	0.021456
256.599	0.562051	46.082	0.017217
157.291	0.764302	44.6879	0.021537
178.762	0.67565	45.0924	0.020173
234.455	0.638278	45.9946	0.023629
179.746	0.67565	44.8089	0.021418
235.108	0.742804	45.3412	0.025595
102.519	0.181486	43.9344	0.010264
101.212	0.150992	43.2809	0.010331
366.656	0.670735	46.6489	0.012198
374.783	0.347696	47.6938	0.007183
402.316	0.171049	47.2016	0.006506
355.772	0.269138	48.0414	0.007247
386.437	0.31688	47.736	0.003157
394.78	0.32303	48.7355	0.006533
190.827	0.286674	47.8194	0.007122
398.121	0.243877	47.4015	0.005803
374.129	0.400447	47.0403	0.005969
401.662	0.162385	47.855	0.00736
354.615	0.304188	47.2016	0.007527
393.934	0.390361	47.6457	0.006848
367.557	0.666893	46.6489	0.011763
400.081	0.172814	48.055	0.004725
376.84	0.337068	47.8307	0.005051
404.276	0.194673	47.2016	0.006484
357.079	0.288214	47.388	0.008598
365.349	0.562948	47.9558	0.011704
387.743	0.348676	47.736	0.001868
189.52	0.268575	47.166	0.006828
397.006	0.255158	48.4913	0.00542
192.133	0.279362	47.8194	0.005385
399.428	0.195584	47.4015	0.004722
371.516	0.475822	47.6938	0.001958
376.187	0.285704	48.4842	0.006436
403.623	0.174634	47.855	0.007999
365.227	0.594833	47.3024	0.01228
395.974	0.337274	47.6379	0.007749
193.796	0.253726	47.2443	0.004034
370.297	0.553892	47.2016	0.006844
440.067	0.642568	48.4111	0.005112
359.189	0.325337	47.2016	0.009803
364.294	0.562425	47.2016	0.01098
390.52	0.365265	47.8684	0.003162
192.714	0.227337	46.5553	0.004477
358.386	0.276279	48.0414	0.007506
365.881	0.664282	46.6489	0.010944
389.017	0.283969	49.0564	0.00225
372.822	0.435447	47.0403	0.005155
366.656	0.611003	47.9558	0.019297
392.627	0.393559	47.6457	0.005764
257.252	0.422482	47.855	0.017004
195.103	0.23114	46.5909	0.00407
391.94	0.311885	48.966	0.004132
256.599	0.479684	47.2016	0.018589
369.238	0.603031	47.2016	0.012912
368.21	0.62761	47.3024	0.015532
258.559	0.413845	47.855	0.015162
367.963	0.610058	47.9558	0.016698
378.845	0.349496	47.8652	0.002226
378.2	0.264218	49.1478	0.003303
381.046	0.253282	48.9092	0.00354
380.152	0.334298	47.8652	0.003333
382.3	0.307142	47.5921	0.004211
385.13	0.296372	47.736	0.003494
384.064	0.245327	48.78	0.003301
374.871	0.23596	49.8153	0.008891
433.681	0.850433	49.8153	0.015542
371.516	0.426513	49.6541	0.005406
261.173	0.410444	49.1619	0.002788
374.129	0.298125	49.0007	0.009315
433.027	0.873099	49.1619	0.019553
370.862	0.475954	49.0007	0.002815
260.52	0.378524	49.8153	0.007906
355.119	0.240879	49.3483	0.006744
255.292	0.395258	49.8153	0.012918
435.786	0.806418	49.9349	0.010965
372.822	0.341809	49.6541	0.009498
263.133	0.412978	49.8153	0.004211
365.07	0.474768	49.1619	0.005673
376.187	0.212045	49.791	0.006423
434.988	0.874828	49.1619	0.014511
262.48	0.423984	49.1619	0.002248
399.428	0.162665	49.3618	0.002367
364.416	0.395847	49.8153	0.001728
257.252	0.333946	49.8153	0.013239
256.599	0.369896	49.1619	0.013276
405.583	0.196284	49.8153	0.004661
440.067	0.579065	49.1619	0.005575
259.213	0.359455	49.1619	0.013388
167.641	0.834523	51.5984	0.02226
438.905	0.603207	49.9349	0.007344
174.499	0.690421	50.6414	0.006899
258.559	0.332142	49.8153	0.013306
359.693	0.25208	49.3483	0.005545
175.536	0.690421	50.8395	0.003628
168.421	0.878981	51.5984	0.023314
437.093	0.798604	49.2815	0.008955
438.252	0.713348	49.2815	0.010087
171.115	0.767643	50.6004	0.016197
173.308	0.760186	51.3116	0.009859
172.422	0.723186	50.4022	0.012392
453.284	0.21671	51.1222	0.005394
452.63	0.186566	51.7756	0.003839
436.174	0.649799	51.8952	0.008501
429.04	0.613878	51.7936	0.015625
127.872	0.23425	51.1222	0.008502
394.667	0.196998	51.5585	0.004417
178.84	0.503096	51.1222	0.009688
163.143	0.485329	53.344	0.010726
126.893	0.215667	51.7828	0.007864
261.173	0.390936	51.7756	0.009406
166.256	0.602496	51.1071	0.011854
449.363	0.257989	51.7756	0.002166
455.244	0.140874	51.7756	0.01148
182.66	0.35236	52.7973	0.014569
441.522	0.386901	51.7756	0.018936
425.839	0.473003	51.1222	0.00214
355.772	0.202988	51.3086	0.006712
378.845	0.137752	51.7859	0.003694
433.681	0.756614	51.7756	0.012861
135.713	0.359028	51.7756	0.00456
386.437	0.173525	51.6567	0.002209
151.531	0.3913	51.4122	0.001895
363.109	0.272069	51.1222	0.00473
178.162	0.566645	51.8203	0.006645
158.667	0.344563	51.0523	0.010145
143.554	0.233276	51.1222	0.010525
394.127	0.236215	50.6958	0.005283
162.518	0.380079	51.8865	0.014358
260.52	0.369864	51.1222	0.010572
129.832	0.273774	51.7756	0.003754
448.71	0.323823	51.1222	0.003242
454.591	0.193628	51.1222	0.010588
182.113	0.316026	51.5774	0.01758
390.52	0.1751	51.7891	0.002699
177.239	0.633056	51.1669	0.002975
440.868	0.423039	51.1222	0.018064
268.361	0.293514	51.7756	0.000877
425.186	0.402173	51.7756	0.00393
355.119	0.218204	50.6552	0.006374
378.2	0.16082	51.1082	0.003968
120.086	0.194513	51.0821	0.003426
433.027	0.797884	51.1222	0.014953
113.361	0.1605	51.205	0.009767
135.06	0.333643	51.1222	0.004526
150.881	0.342542	52.5418	0.002583
362.456	0.232619	51.7756	0.005006
142.901	0.256616	51.7756	0.00939
180.806	0.365527	51.5774	0.016737
396.814	0.166763	51.3222	0.003636
129.179	0.253558	51.1222	0.003978
263.133	0.392588	51.7756	0.008069
110.748	0.208643	51.8584	0.009949
451.324	0.197496	51.7756	0.005518
166.946	0.836414	52.3816	0.01533
184.649	0.427977	52.3126	0.010492
392.594	0.221872	50.9263	0.004585
443.482	0.437326	51.1222	0.006946
270.975	0.270291	51.7756	0.00169
357.079	0.196235	51.3086	0.007729
380.993	0.14068	51.5127	0.00372
427.8	0.541016	51.7936	0.008694
121.393	0.201144	51.0821	0.004262
404.276	0.191654	51.7756	0.004139
115.322	0.159552	51.8584	0.007113
435.52	0.721163	51.2418	0.009581
137.673	0.413825	51.7756	0.012374
153.406	0.439172	51.8995	0.00489
389.017	0.18606	51.0167	0.00236
180.153	0.41473	52.2308	0.013222
365.07	0.346431	51.1222	0.003053
396.353	0.201698	50.4516	0.00456
161.211	0.362916	51.8865	0.014596
145.515	0.223445	51.1222	0.010077
262.48	0.406267	51.1222	0.00685
131.792	0.324268	51.7756	0.002729
164.394	0.540957	52.5646	0.006938
450.67	0.244642	51.1222	0.004717
183.96	0.359195	51.6887	0.012734
391.827	0.183209	51.7891	0.003366
442.829	0.392554	51.7756	0.013316
380.393	0.162379	50.8695	0.003668
427.781	0.580559	51.1402	0.007209
114.668	0.15679	51.205	0.009402
434.721	0.727465	51.7756	0.011376
137.02	0.367283	51.1222	0.008995
152.887	0.418822	52.8429	0.005537
387.743	0.166525	51.6567	0.002589
364.416	0.290427	51.7756	0.003049
159.987	0.395141	52.4701	0.010399
144.861	0.211341	51.7756	0.011809
398.395	0.151592	51.7756	0.004909
131.139	0.295947	51.1222	0.003037
265.094	0.34237	51.7756	0.007463
165.076	0.502442	51.1071	0.005909
169.072	1.09623	53.0235	0.025685
176.357	0.686966	51.9951	0.001799
445.442	0.414521	51.7756	0.005499
427.128	0.544131	51.1222	0.005093
384.064	0.180089	50.7403	0.003377
124.28	0.19164	51.1293	0.0093
406.236	0.205659	51.7756	0.004359
118.779	0.186792	51.7355	0.004265
139.634	0.388817	51.1222	0.01029
155.316	0.433685	51.1222	0.008253
398.121	0.161781	50.6687	0.003166
264.44	0.370935	51.1222	0.008595
148.132	0.272055	51.5984	0.003966
133.753	0.342155	51.7756	0.003966
112.055	0.177778	51.205	0.009819
186.063	0.432686	51.0927	0.008765
175.307	0.730083	51.8624	0.00437
444.789	0.453648	51.1222	0.003098
358.386	0.196564	51.3086	0.008058
382.3	0.153004	51.5127	0.003504
428.435	0.6547	50.4867	0.008842
123.028	0.202093	51.7426	0.006762
405.583	0.19751	51.1222	0.002869
117.417	0.163118	51.1222	0.006458
138.98	0.431278	51.7756	0.013263
154.713	0.447322	52.5529	0.00594
147.478	0.237988	52.2518	0.005366
133.099	0.326183	51.1222	0.003191
267.054	0.299754	51.7756	0.00185
447.403	0.349501	51.7756	0.005815
360.346	0.227041	50.6552	0.007139
125.587	0.200877	51.1293	0.008154
408.197	0.188773	51.7756	0.010533
141.594	0.303312	51.1222	0.002316
157.36	0.381827	51.0523	0.009481
266.401	0.317868	51.1222	0.004847
149.439	0.315081	51.5984	0.001744
170.459	0.984895	52.2246	0.023899
446.749	0.416667	51.1222	0.007441
359.693	0.203993	51.3086	0.007461
385.13	0.17202	51.6567	0.003438
407.543	0.203259	51.1222	0.004285
437.093	0.587894	51.8952	0.006229
140.941	0.361205	51.7756	0.005227
156.706	0.415249	51.7057	0.007703
187.032	0.528465	51.7461	0.011091
439.562	0.433532	51.7756	0.011005
438.4	0.541301	51.2418	0.002609
188.957	0.666395	52.3111	0.012667
376.84	0.149371	51.7514	0.005121
376.187	0.169563	51.0979	0.005681
194.006	0.456448	53.584	0.007136
178.824	0.528154	53.6753	0.010234
120.086	0.328745	53.6958	0.006223
192.842	0.548603	54.2375	0.010524
143.554	0.245321	53.0825	0.009976
113.361	0.201952	53.8188	0.006184
126.893	0.283566	53.0896	0.00834
166.456	0.938129	53.8293	0.01153
196.483	0.342453	53.0825	0.004061
135.06	0.426798	53.0825	0.004774
184.672	0.524983	53.6512	0.006906
110.748	0.215488	53.1653	0.008488
195.313	0.401552	54.2375	0.003282
116.11	0.230081	53.7359	0.008725
180.161	0.431657	54.0858	0.014137
174.269	0.816703	53.1693	0.007828
121.393	0.352405	53.6958	0.004436
189.948	0.736793	53.7359	0.018776
114.668	0.187575	53.1653	0.00629
158.826	0.465499	53.7279	0.006154
186.104	0.649539	53.7473	0.006127
123.682	0.27119	53.0495	0.006735
171.113	1.11774	53.5314	0.022977
148.132	0.222825	53.5587	0.00358
155.511	0.469351	53.8108	0.005306
118.779	0.28619	53.6958	0.009671
139.634	0.489128	53.0825	0.00842
131.139	0.410891	53.0825	0.005719
264.44	0.340621	53.0825	0.005797
112.055	0.19793	53.8188	0.007797
122.7	0.346637	53.6958	0.008673
118.126	0.225732	53.0424	0.005535
430.347	0.657665	52.4825	0.020575
165.085	0.742727	54.0123	0.008079
133.753	0.417351	53.0825	0.005398
125.587	0.335749	53.7431	0.008043
173.308	0.846806	52.8166	0.010695
156.851	0.448342	52.9636	0.004687
431.067	0.686814	52.4825	0.021621
187.05	0.648312	53.0622	0.010329
172.422	0.987113	53.5581	0.017066
188.957	0.721868	53.0825	0.015595
188.321	0.754172	53.7451	0.015694
273.458	0.230363	51.1222	0.001079
457.727	0.056559	51.1222	0.008597
272.151	0.247049	51.7756	0.001087
456.42	0.084497	51.7756	0.012227
424.01	0.350717	51.7756	0.008099
422.703	0.337553	51.1222	0.007898
170.996	1.24183	55.0162	0.022804
167.152	1.14251	55.1512	0.018269
155.629	0.503729	55.1254	0.005359
198.443	0.300877	55.0428	0.012921
151.09	0.293122	54.5252	0.003615
174.69	0.810549	54.5642	0.007265
186.722	0.754031	55.0837	0.00938
170.343	1.29702	55.6696	0.02613
197.79	0.333303	55.6962	0.009729
174.266	0.865067	55.6962	0.009352
186.051	0.71737	55.7279	0.006269
192.157	0.611006	55.5894	0.013906
172.959	1.01153	55.0428	0.014015
169.036	1.30943	55.6696	0.026695
200.403	0.281621	55.0428	0.018811
184.554	0.575368	54.9875	0.005867
195.966	0.397347	55.5443	0.001266
190.57	0.725487	55.7413	0.019662
172.306	1.11876	55.6962	0.018753
168.418	1.25805	54.9838	0.024266
199.75	0.297789	55.6962	0.016313
195.313	0.438288	56.1978	0.002257
152.444	0.354608	54.8263	0.004606
175.973	0.717812	53.9554	0.00414
188.642	0.813679	55.6962	0.018722
189.948	0.774497	55.0428	0.02072
202.364	0.314451	55.6962	0.019353
188.006	0.808278	55.052	0.016575
191.367	0.67481	55.0879	0.018119
201.71	0.291199	55.0428	0.019562
185.315	0.663263	55.7279	0.003612
149.648	0.230334	54.8886	0.002428
148.991	0.192308	55.7193	0.002312
158.207	0.516307	55.1125	0.004713
382.816	0.11388	58.6746	0.00233
375.393	0.1897	57.5519	0.003976
382.051	0.115669	57.3894	0.002576
182.654	0.454809	56.9162	0.015631
155.484	0.508114	56.4813	0.006556
150.952	0.247527	57.6796	0.005021
379.438	0.133283	57.3894	0.002092
192.801	0.579681	57.5046	0.009397
194.659	0.489723	56.8512	0.004318
174.919	0.844631	57.0031	0.009916
374.74	0.193217	58.2054	0.004338
182.006	0.396637	55.4111	0.01697
384.673	0.122833	57.0031	0.002387
166.463	1.10213	56.4905	0.016303
154.713	0.473787	57.127	0.006933
378.653	0.155214	58.5917	0.001308
192.115	0.611006	56.8962	0.012423
194.006	0.534757	57.5046	0.00509
174.266	0.942112	57.6566	0.012082
376.7	0.17502	57.5519	0.002692
145.515	0.174379	57.6566	0.015896
384.131	0.116031	58.2883	0.002512
184.633	0.608979	57.6566	0.010621
172.959	1.06978	57.0031	0.015856
158.048	0.53144	57.6643	0.003257
186.681	0.750165	57.0031	0.010828
153.406	0.402939	57.127	0.007301
380.744	0.119773	57.3894	0.002416
190.57	0.701302	57.7016	0.01674
177.541	0.681526	57.5512	0.010226
183.878	0.529699	56.2627	0.011781
156.741	0.533982	57.6643	0.002523
186.028	0.696476	57.6566	0.009772
152.308	0.330524	56.4966	0.005262
189.917	0.745781	57.0482	0.018899
176.888	0.697713	56.8978	0.008678
147.475	0.148588	57.6566	0.006487
185.369	0.662454	57.6566	0.009065
161.211	0.521981	57.114	0.01395
188.642	0.773338	57.6566	0.016041
191.325	0.666084	57.7016	0.01458
177.517	0.625411	54.9822	0.008236
146.822	0.154194	57.0031	0.008856
185.287	0.662037	57.0031	0.006596
159.369	0.51815	56.4684	0.007374
187.988	0.792227	57.0031	0.01611
179.009	0.552398	57.5512	0.014844
149.645	0.195022	57.0262	0.002526
162.907	0.585383	55.9577	0.013533
148.782	0.169638	57.6566	0.003771
162.282	0.566999	57.114	0.016662
180.815	0.423178	56.0461	0.018258
163.547	0.670565	57.1537	0.015672
180.155	0.477508	57.5512	0.015344
165.156	0.9273	57.1439	0.015876
178.356	0.615341	57.5512	0.013275
164.474	0.77228	55.9877	0.010641
385.438	0.120329	59.5952	0.002161
372.911	0.177599	59.6169	0.005193
161.197	0.575719	58.752	0.006276
374.74	0.184298	59.5123	0.003598
162.268	0.620736	58.752	0.009256
376.7	0.166865	61.4726	0.002716
512.403	0.593548	61.5772	0.014238
385.802	0.11471	60.8847	0.002177
519.521	0.400085	60.8609	0.004562
378.007	0.153248	61.4726	0.001875
511.795	0.613795	60.9237	0.01559
389.9	0.148346	61.5772	0.003908
514.053	0.527643	60.9237	0.004731
388.593	0.137637	60.9237	0.003226
521.651	0.3443	61.519	0.007564
380.744	0.109054	61.31	0.002369
513.4	0.559747	61.5772	0.005166
387.651	0.121905	61.5599	0.002419
520.828	0.364441	60.8609	0.005926
379.306	0.141983	60.552	0.002004
511.142	0.703259	61.5772	0.030914
375.393	0.174371	60.8191	0.003362
382.824	0.099453	61.5555	0.002854
510.832	0.709982	60.9237	0.038773
523.371	0.311289	60.9284	0.00951
374.218	0.157868	61.5772	0.005378
382.163	0.106987	60.6349	0.002589
516.014	0.501315	60.9237	0.001741
515.36	0.526576	61.5772	0.001966
524.678	0.312362	61.5818	0.007998
384.495	0.102697	61.5382	0.002367
518.214	0.439391	60.8609	0.005002
517.561	0.474377	61.5144	0.004656
527.776	0.338033	62.8841	0.001387
527.122	0.354956	63.5375	0.001493
535.617	0.263689	63.5375	0.005869
512.403	0.633173	62.4625	0.010197
529.736	0.304665	62.8841	0.001559
534.963	0.256542	62.8841	0.003172
513.4	0.599373	62.4625	0.006952
386.344	0.103363	63.5202	0.002159
529.082	0.332615	63.5375	0.003201
537.577	0.222843	62.8841	0.009249
516.747	0.655924	64.1645	0.006377
521.651	0.362137	62.8259	0.009316
531.696	0.26959	62.8841	0.00167
536.924	0.246262	63.5375	0.010389
520.828	0.413969	63.4747	0.011556
387.651	0.115404	62.8667	0.002183
531.043	0.286776	63.5375	0.002002
533.657	0.255847	62.8841	0.002177
523.371	0.343752	63.5421	0.009476
533.003	0.263378	63.5375	0.001805
525.815	0.353218	63.5375	0.005954
385.037	0.097852	62.8667	0.002103
524.678	0.326987	62.8887	0.007411
384.019	0.091525	63.5375	0.001751
517.641	0.533439	62.8212	0.005162
516.747	0.612728	63.511	0.005788
386.633	0.110619	65.4978	0.003979
385.98	0.101933	64.8444	0.002997
519.521	0.507453	63.7509	0.009951
518.294	0.574131	63.7509	0.00543
538.753	0.19274	63.5375	0.010944
137.02	0.304769	66.8047	0.008059
137.673	0.316458	67.4581	0.013528
146.211	0.658113	66.5361	0.033609
243.814	0.562407	67.8088	0.109684
265.094	0.31698	67.4581	0.008198
166.425	0.164242	67.4581	0.007101
146.073	0.64418	67.843	0.03211
135.06	0.239986	66.8047	0.001957
138.98	0.381832	67.4581	0.008939
214.599	0.491142	66.8853	0.041538
261.173	0.177808	66.8047	0.005475
152.702	0.071904	67.4581	0.040516
150.742	0.139765	66.8047	0.035973
135.713	0.270146	67.4581	0.00528
142.901	0.772142	67.4581	0.052754
139.634	0.446934	66.8047	0.009348
213.946	0.325408	67.4581	0.034607
260.383	0.155803	67.9488	0.004283
153.356	0.085972	66.8047	0.03508
151.396	0.096859	67.4581	0.042148
267.054	0.313884	66.8047	0.011115
143.554	0.80294	66.8047	0.054306
208.245	0.256541	66.8047	0.024427
213.292	0.437003	66.8047	0.040382
140.593	0.554928	66.8047	0.017267
244.837	0.387652	67.8088	0.076004
154.663	0.144617	66.8047	0.020759
266.401	0.331842	67.4581	0.010891
158.583	0.302599	67.4581	0.014132
207.591	0.224166	67.4581	0.039876
144.861	0.758117	67.1896	0.051116
140.99	0.59987	67.4581	0.025061
216.086	0.379587	67.8472	0.046639
247.451	0.098589	67.4581	0.028643
155.316	0.194507	67.4581	0.01205
129.832	0.007589	67.4581	0.010315
159.237	0.284158	66.8047	0.01331
210.205	0.282073	66.8047	0.032634
145.419	0.697171	67.843	0.035717
215.433	0.491142	67.2744	0.045829
141.644	0.698245	66.8047	0.037347
156.623	0.256131	66.8047	0.00425
259.076	0.117399	67.2953	0.00372
131.139	0.043015	66.8047	0.006383
160.544	0.293831	67.4581	0.012899
209.552	0.22101	67.4581	0.039867
145.515	0.719059	66.5361	0.039286
141.991	0.728392	67.4581	0.048017
214.599	0.677273	66.2318	0.05756
157.277	0.281903	67.4581	0.009847
258.423	0.1017	67.9488	0.00498
131.792	0.079037	67.4581	0.006783
161.197	0.273744	66.8047	0.013051
212.165	0.342004	66.8047	0.039302
146.822	0.55997	67.843	0.020384
215.433	0.836552	66.2318	0.069315
133.099	0.134347	66.8047	0.004674
162.504	0.282624	67.4581	0.014293
211.512	0.233237	67.4581	0.044519
147.475	0.493183	67.1896	0.010568
216.086	0.8127	66.6209	0.076241
133.753	0.18153	67.4581	0.001708
163.157	0.250154	66.8047	0.014211
146.865	0.577392	66.5361	0.021624
218.046	0.530012	68.0916	0.044915
164.464	0.235163	67.4581	0.014367
217.393	0.541866	67.8273	0.05551
148.782	0.336856	66.8047	0.014068
165.118	0.183829	66.8047	0.011537
149.435	0.25341	67.4581	0.021827
218.769	0.641567	68.0916	0.063454
253.332	0.050866	68.765	0.005645
245.491	0.033522	69.4184	0.073257
261.173	0.199967	69.4184	0.004816
166.425	0.169687	68.765	0.016629
241.57	0.383834	69.3139	0.078668
221.967	-0.18297	69.7104	0.054324
251.878	0.080718	69.4989	0.006298
244.837	0.1504	68.765	0.07587
260.383	0.166535	69.2556	0.004583
240.917	0.106322	69.8165	0.06675
221.313	0.25595	69.2292	0.049051
229.551	2.82171	69.289	0.029373
256.463	0.090359	69.2556	0.003858
247.958	0.068436	69.4989	0.027408
243.814	0.325155	68.765	0.094076
239.629	0.333596	69.7444	0.058897
223.927	-0.23385	69.7809	0.042897
230.858	3.47515	69.2802	0.0221
254.639	0.055996	68.765	0.002908
246.798	0.070616	68.765	0.043405
262.48	0.239839	68.765	0.004801
243.161	0.146582	69.4184	0.102308
223.274	0.214506	69.4194	0.038429
231.488	2.2291	69.6389	0.023323
239.61	2.76819	68.5053	0.097483
218.046	0.121197	68.765	0.050001
242.507	0.383834	68.9159	0.109947
236.939	1.25547	69.8164	0.050059
221.313	0.793314	68.5757	0.0564
257.769	0.09025	68.6022	0.004419
249.264	0.072918	68.8455	0.017152
217.393	-0.27666	69.4184	0.064429
237.668	1.91798	69.4931	0.054912
240.381	1.9603	68.5716	0.119391
221.967	1.1597	68.4035	0.065632
235.735	1.55208	69.8468	0.038476
250.571	0.067356	68.8455	0.010049
241.035	1.42425	68.5096	0.121591
220.007	-0.15287	69.5907	0.061209
238.975	1.26455	69.4227	0.060767
223.274	1.01981	68.7659	0.04476
241.57	0.770813	68.6605	0.117794
219.423	0.244605	68.9373	0.04714
239.61	1.9603	68.9034	0.08631
240.381	2.76819	68.1736	0.129299
218.769	0.232752	68.765	0.048466
242.507	0.770813	68.2625	0.110871
231.768	5.22748	68.876	0.014637
225.887	0.309211	69.6092	0.026327
220.076	0.793314	68.2838	0.058407
225.234	-0.13915	69.7809	0.030895
233.052	3.328	69.441	0.021716
233.827	2.27542	69.7056	0.029294
227.219	0.233273	69.8442	0.027067
235.157	2.86803	69.5338	0.034036
228.922	1.4389	69.6049	0.019984
233.075	5.22748	68.9365	0.015248
233.729	5.88092	68.7095	0.02032
227.872	1.23092	69.5468	0.022925
268.23	0.321256	67.4581	0.007514
245.491	-0.05539	70.7253	0.073738
247.958	0.064817	70.8058	0.033851
252.532	0.096024	70.8058	0.004647
246.798	-0.02192	71.3787	0.060648
251.878	0.105052	71.4592	0.00564
256.463	0.103524	70.5625	0.002966
253.856	711.048	72.357	0.085316
254.362	712.9	71.8672	0.098057
249.264	0.094451	71.4592	0.02254
254.639	0.085532	71.3787	0.001932
250.571	0.117209	71.4592	0.012805
257.769	0.112973	71.2159	0.002563
254.012	711.702	72.357	0.091397
259.73	0.147705	70.5625	0.004299
259.076	0.130832	71.2159	0.003382
229.179	-0.72939	70.3627	0.01895
229.576	0.132025	70.0766	0.018737
230.858	-0.44547	70.3195	0.016535
231.488	0.268791	70.1319	0.018446
236.939	-0.05141	70.2024	0.042813
237.668	-0.69577	70.4439	0.053438
238.975	-0.31984	70.2429	0.053193
233.052	-0.59263	70.4454	0.023348
233.827	0.31511	70.2169	0.028729
225.887	-0.79258	70.2329	0.038058
235.082	0.245202	70.2317	0.035677
235.613	-0.66253	70.4744	0.034579
227.194	-0.99766	70.4054	0.035294
227.872	-0.42016	70.1884	0.023444
158.583	-0.00853	73.3391	0.010014
258.802	698.208	72.6856	0.0842
154.663	-0.02975	73.3391	0.009453
260.52	697.27	72.6856	0.085797
150.561	0.060117	73.2789	0.003699
253.742	709.708	73.1709	0.091633
255.161	701.792	72.6995	0.099464
259.333	697.836	73.3391	0.086039
253.66	705.641	73.0579	0.107563
155.316	-0.01207	72.6856	0.010135
254.503	712.9	72.6856	0.126458
261.167	696.933	73.3163	0.090782
151.231	0.022702	74.428	0.003184
253.538	708.946	72.6811	0.093709
255.664	701.192	73.4012	0.109916
256.633	699.969	72.7478	0.094232
156.623	-0.02059	73.3391	0.009956
152.72	-0.00882	73.1812	0.006296
255.474	701.139	72.046	0.07465
257.287	699.413	73.3874	0.094174
253.949	704.987	73.7113	0.114589
157.277	0.00635	72.6856	0.011801
263.133	696.7	72.2589	0.132693
153.373	-0.02508	73.8347	0.007075
256.599	699.913	72.046	0.070574
253.416	707.639	72.6811	0.09626
262.474	696.652	72.8896	0.118476
254.154	711.702	73.1754	0.100688
254.379	703.752	73.7093	0.123386
147.947	0.184543	73.9324	0.00323
255.943	700.482	72.046	0.071437
258.027	698.706	73.3391	0.094751
253.545	706.914	73.3366	0.10541
149.254	0.124254	73.2789	0.003781
258.149	698.609	72.6856	0.088884
263.127	696.47	73.5431	0.122822
264.44	696.471	73.4982	0.17658
265.094	696.433	73.9249	0.18564
265.832	696.526	73.9249	0.207346
123.298	-0.15329	75.2994	0.016697
123.951	-0.07087	74.6459	0.01366
147.201	0.182071	75.5741	0.003405
125.691	0.028518	75.3032	0.007502
562.357	0.219872	75.0819	0.004481
135.06	0.549134	74.6459	0.008865
147.585	0.13378	77.1494	0.002557
255.403	701.991	75.2994	0.121053
128.072	583.051	75.9672	0.014373
253.871	709.38	74.8025	0.086837
126.344	0.057463	74.6498	0.006608
562.918	0.272611	76.0794	0.003112
135.713	0.496631	75.2994	0.009045
255.664	701.391	74.6942	0.121112
127.095	584.223	75.8679	0.012416
564.276	0.287455	74.99	0.0071
137.02	0.451126	74.6459	0.010646
254.537	703.752	74.6459	0.134254
127.095	585.365	75.9599	0.013762
253.852	709.708	73.9853	0.084605
127.651	0.110534	74.6498	0.006066
564.951	0.399757	76.2573	0.01099
137.673	0.375505	75.2994	0.00859
254.907	703.099	75.2994	0.12611
254.011	710.067	75.4604	0.081316
129.414	0.204758	75.3314	0.007827
566.35	0.380066	75.2598	0.013457
138.98	0.317971	74.6459	0.007268
256.123	700.737	75.3477	0.104755
130.288	0.284213	74.6741	0.008151
566.985	0.468813	76.445	0.015878
140.267	0.304779	75.3926	0.00614
568.27	0.400054	75.8312	0.014674
141.574	0.295765	74.7391	0.00594
153.373	-0.04362	75.1415	0.006132
131.595	0.390904	74.6741	0.009959
568.942	0.305316	74.6459	0.010983
154.663	-0.04829	74.6459	0.007703
254.108	711.048	73.9899	0.09197
132.902	0.445041	75.3275	0.008843
570.249	0.333138	75.2994	0.008136
155.316	-0.05838	75.2994	0.007387
258.776	698.153	74.6459	0.078051
142.996	0.289395	75.815	0.005866
133.753	0.529445	74.6459	0.008771
570.903	0.296815	74.6459	0.007977
156.623	-0.05787	75.2994	0.007409
259.309	697.723	75.2994	0.068478
254.107	704.987	74.648	0.128532
143.67	0.281301	75.0684	0.005327
157.277	-0.04563	74.6459	0.007987
256.776	699.982	74.6942	0.098124
144.977	0.272545	75.0684	0.004751
257.396	699.361	75.2994	0.084588
145.538	0.238704	76.0567	0.003847
258.002	698.708	75.2994	0.080698
258.123	698.622	74.6459	0.08592
261.571	696.485	75.2767	0.083256
262.474	696.392	74.6232	0.098815
263.133	696.174	75.2994	0.09233
137.566	565.572	75.8617	0.019492
136.998	566.226	75.7814	0.021867
136.998	567.456	75.9421	0.019316
134.846	571.758	75.8574	0.022343
134.492	572.411	75.8338	0.024039
260.271	697.07	75.2994	0.072079
134.492	573.289	75.9292	0.024321
260.918	696.845	74.6232	0.083292
559.09	0.22762	75.7353	0.008811
132.442	576.313	75.8705	0.032705
559.743	0.202908	75.0819	0.008988
561.05	0.20208	75.0819	0.009586
132.905	575.66	75.8705	0.032475
128.195	580.388	75.8239	0.023334
127.218	579.599	75.6286	0.028791
129.311	579.734	75.9475	0.030209
127.542	581.694	75.7896	0.017579
123.951	-0.12405	76.6063	0.010749
126.434	-0.01681	77.4555	0.005937
111.536	664.617	77.7742	0.077351
253.871	708.727	75.715	0.090144
232.387	702.392	77.3503	0.033717
214.126	465.224	77.7982	0.066464
134.205	574.596	76.0049	0.025035
135.087	0.364527	76.859	0.007063
581.634	0.050881	76.5397	0.004784
127.52	0.053344	76.8059	0.00448
112.189	665.109	77.7445	0.099858
213.472	464.981	77.8073	0.079867
135.757	0.263074	77.6299	0.005146
136.332	570.373	76.1183	0.01515
582.941	0.050335	77.1932	0.003576
106.308	664.374	77.6871	0.205795
576.098	0.209128	77.6997	0.011072
133.099	581.559	76.9983	0.025666
214.816	465.224	77.904	0.05085
213.39	699.077	77.5612	0.080871
137.036	0.319557	76.7238	0.007997
584.625	0.042732	76.6063	0.002325
148.94	0.102196	78.0977	0.002666
137.014	570.373	76.3765	0.014898
576.751	0.165089	77.0462	0.009942
135.609	576.523	76.8033	0.025823
137.672	0.237227	77.8521	0.006041
585.932	0.041852	76.6063	0.001551
137.652	568.109	76.2806	0.014527
150.517	0.058015	77.8292	0.001594
578.335	0.105101	77.6332	0.007806
216.086	478.316	76.8633	0.024835
135.06	575.678	76.4276	0.02546
322.392	705.712	77.7778	0.042794
586.89	0.050313	77.2432	0.000863
151.231	0.016347	76.3883	0.001183
129.937	0.176513	76.8341	0.007253
579.02	0.084322	76.5397	0.006063
139.1	0.292124	78.0517	0.00884
213.472	479.623	76.5969	0.027281
322.566	706.535	77.7778	0.042299
232.878	701.738	77.3503	0.032207
136.033	571.103	76.1183	0.016774
152.72	-0.03371	76.4484	0.003478
140.404	0.331593	77.0166	0.007922
100.783	632.528	77.7937	0.03819
215.433	470.475	76.9945	0.028366
136.871	576.321	77.3321	0.025462
588.197	0.047257	76.5898	0.000596
580.327	0.060535	76.5397	0.006245
102.709	657.686	77.4713	0.067876
216.086	469.822	77.2085	0.0311
589.504	0.050296	77.2432	0.000614
137.668	571.103	76.7204	0.016499
141.69	0.344444	78.016	0.008165
213.472	472.435	76.5858	0.0274
117.245	650.824	77.7162	0.062261
590.506	0.043942	76.6063	0.000772
133.583	0.332625	76.8872	0.006938
214.126	471.782	76.6958	0.023773
142.975	0.311259	77.4678	0.006828
217.393	477.663	77.0737	0.03152
134.956	577.83	76.815	0.026119
254.05	705.641	75.3879	0.117167
591.812	0.047604	76.6063	0.001088
215.484	472.901	76.8094	0.023731
218.046	478.316	77.2592	0.031586
593.422	0.053431	77.7726	0.001228
253.778	706.914	74.7299	0.105143
216.137	472.247	76.9789	0.023223
116.901	652.131	77.6012	0.06329
253.871	707.639	75.8015	0.094444
594.728	0.057517	77.1192	0.002423
138.959	567.533	76.8154	0.02342
568.962	0.443452	77.2228	0.014105
117.166	653.272	78.0718	0.0673
217.393	479.623	77.2069	0.029073
570.287	0.384693	76.6909	0.009755
218.046	480.277	77.4014	0.029873
135.369	579.137	77.3164	0.030664
596.035	0.058304	77.1192	0.003818
104.799	659.438	77.818	0.120461
220.007	683.384	77.5245	0.035084
571.594	0.391916	77.3444	0.008691
219.134	480.277	77.6508	0.030831
134.819	580.253	77.3368	0.034296
597.342	0.052298	77.7726	0.005486
135.494	572.41	76.1183	0.02229
106.308	659.738	77.7505	0.140797
217.444	472.901	77.1775	0.022963
183.396	214.299	77.8313	0.054834
105.655	659.438	77.6554	0.132538
137.668	572.41	76.907	0.02032
220.771	682.914	77.5245	0.038724
135.06	574.596	76.2756	0.02314
260.161	696.966	77.2597	0.051957
129.709	584.223	76.4452	0.013811
135.708	573.941	76.389	0.022816
260.565	696.788	76.6063	0.055465
129.379	583.051	76.2323	0.01588
135.139	573.288	76.1183	0.023878
108.292	660.186	77.8586	0.113554
127.218	586.622	76.112	0.010675
137.629	574.823	77.3491	0.024719
107.615	659.618	77.6141	0.127829
127.749	586.019	76.1481	0.010904
137.014	573.717	76.8338	0.023527
110.264	660.506	77.8133	0.093684
109.599	659.885	77.6561	0.101533
320.137	699.832	78.54	0.055886
212.667	697.77	77.5612	0.072389
129.832	586.134	76.7002	0.013509
557.18	0.260433	77.2597	0.007787
117.028	654.579	78.0003	0.072733
129.055	585.53	76.4134	0.011834
558.487	0.257792	77.2597	0.009899
222.092	705.968	78.3248	0.066671
138.389	574.823	77.7318	0.027704
559.743	0.245018	77.0422	0.007335
116.105	656.706	77.4556	0.127858
131.139	583.52	76.7698	0.017323
320.93	701.139	78.54	0.056592
138.187	564.57	75.9848	0.028655
138.272	563.917	76.0031	0.041559
138.22	565.572	76.0544	0.022116
212.165	473.742	76.4112	0.030247
117.023	655.887	78.1247	0.103761
223.399	706.458	78.3248	0.073426
133.558	576.313	76.1048	0.027765
134.205	575.678	76.1568	0.027937
139.612	566.226	76.9512	0.027324
114.15	658.665	77.201	0.156052
138.959	565.572	76.4484	0.018322
129.832	588.094	76.9291	0.00848
129.179	587.44	76.6575	0.011094
132.442	577.62	76.0505	0.032748
112.204	660.583	77.73	0.093969
111.548	659.939	77.5171	0.10253
133.753	578.292	76.4849	0.028322
133.106	577.62	76.2025	0.028579
114.15	659.614	77.5964	0.131216
113.5	660.257	77.7093	0.109867
129.179	589.401	76.9943	0.023736
129.965	579.734	76.0237	0.033105
115.758	658.013	77.5271	0.158731
115.109	658.665	77.4153	0.170811
115.109	659.614	77.8107	0.136779
211.512	472.435	76.492	0.038982
212.165	471.782	76.5517	0.035318
213.472	466.554	77.2851	0.050968
131.462	580.388	76.3218	0.030674
214.126	465.901	77.5926	0.058389
130.809	579.734	76.1214	0.032373
133.753	580.253	76.9022	0.033692
133.099	579.599	76.5517	0.032657
214.816	465.901	77.6984	0.042209
131.792	582.213	76.7233	0.019823
211.512	479.623	76.3891	0.025163
130.809	581.694	76.3972	0.021181
212.165	480.277	76.478	0.019764
214.126	467.861	77.0781	0.047702
213.472	474.396	76.4595	0.024605
215.433	468.515	77.2428	0.036284
214.126	473.742	76.5745	0.025382
215.484	474.207	76.722	0.026282
216.137	475.514	76.7894	0.029324
218.097	474.207	77.216	0.023718
217.444	475.514	77.0415	0.029608
218.046	476.356	77.1729	0.031144
235.669	697.218	78.5666	0.053328
214.666	700.689	78.569	0.082042
272.681	700.861	78.5666	0.0516
183.132	207.067	78.5333	0.024385
118.47	650.112	79.2229	0.050112
96.5873	643.131	78.2332	0.044554
566.35	0.571992	79.1804	0.015203
235.419	697.848	79.7103	0.05562
229.39	706.08	79.5818	0.099703
272.998	701.498	79.2195	0.056507
103.695	434.51	79.6679	0.015208
117.901	650.776	78.5725	0.055699
96.3256	642.477	78.8866	0.049321
566.985	0.557696	78.4054	0.016137
234.223	699.978	78.9064	0.049017
215.797	701.872	79.2225	0.073581
134.876	764.599	79.8179	0.046284
273.763	702.151	78.5661	0.054504
183.828	208.085	79.1868	0.028403
96.6847	644.438	78.2332	0.038377
568.308	0.506382	78.5296	0.017526
234.072	700.241	79.5598	0.047892
215.262	701.342	78.569	0.080462
113.193	631.591	79.5968	0.08398
135.101	765.832	79.8179	0.041206
183.604	207.72	78.5333	0.027547
125.258	-0.18138	79.22	0.008528
144.488	282.752	78.3796	0.012816
118.137	652.396	79.2551	0.061504
167.368	206.264	78.566	0.054909
568.98	0.45593	79.3047	0.020347
234.914	698.891	79.0568	0.053702
597.342	0.052585	79.0795	0.005271
216.586	702.666	78.5666	0.075515
274.183	703.082	79.2195	0.063735
127.088	-0.06087	78.7624	0.005543
117.746	653.586	78.8694	0.065317
234.705	699.301	80.0501	0.048622
151.351	0.033664	79.1962	0.001529
96.8817	646.903	78.5666	0.031147
220.771	683.147	78.5666	0.045742
598.347	0.046266	79.22	0.008855
216.468	702.53	79.22	0.077073
228.736	706.458	79.5818	0.100793
274.627	703.752	78.5666	0.059484
128.395	-0.0434	79.4158	0.004259
168.272	205.698	79.2195	0.055342
570.287	0.382339	79.3047	0.016275
236.358	690.609	78.0573	0.050816
96.6964	645.745	78.8866	0.035471
221.337	683.076	79.22	0.050857
599.654	0.005755	79.22	0.012965
137.525	577.628	78.0229	0.025556
275.112	704.948	79.22	0.064219
224.58	678.921	77.9135	0.175726
145.515	283.751	79.0331	0.018152
571.594	0.379387	78.6512	0.013715
117.603	655.547	78.8788	0.087303
236.415	691.401	78.7258	0.059618
225.234	681.456	79.5336	0.077453
600.307	-0.03319	78.5666	0.015869
275.346	705.597	78.5666	0.061832
108.026	437.43	78.5034	0.014315
145.142	283.183	78.3796	0.01115
224.58	679.575	78.2271	0.116281
129.702	0.01255	79.4158	0.004214
117.793	656.365	79.2585	0.099423
236.453	692.055	79.235	0.063429
225.887	681.048	79.4067	0.097637
97.0263	648.604	79.0171	0.034039
107.436	437.183	79.1569	0.017272
275.587	706.251	79.22	0.064205
183.396	214.299	78.191	0.060234
146.309	284.404	79.22	0.023834
236.45	691.337	78.0573	0.048827
96.9808	647.91	78.5666	0.031258
227.194	681.071	79.7466	0.075098
183.565	214.586	79.4978	0.082601
139.589	576.13	78.8013	0.029623
275.588	706.362	78.5666	0.066232
108.68	437.957	78.5034	0.01511
114.96	633.539	79.703	0.078063
184.021	213.674	79.4978	0.095088
146.962	284.49	78.5708	0.027502
131.009	0.054532	79.4158	0.004527
227.848	680.905	79.7217	0.085709
107.615	629.275	79.4838	0.055317
97.2279	649.257	78.3636	0.032694
236.473	693.297	79.0742	0.061956
139.042	575.476	78.2812	0.029909
221.218	705.315	79.205	0.061106
275.7	707.019	78.5666	0.060887
147.475	284.488	77.9173	0.024837
225.234	678.921	78.0769	0.199115
131.464	0.165814	78.1371	0.007207
172.989	202.887	79.7157	0.077034
98.919	653.831	79.4246	0.058675
576.098	0.199359	79.0066	0.007933
108.623	629.644	79.5546	0.064898
236.376	693.843	80.5439	0.064499
140.86	575.678	79.5607	0.043531
219.934	704.699	78.5666	0.045852
275.855	707.673	79.22	0.062842
109.939	439.165	78.5666	0.015416
148.131	284.897	77.9173	0.024982
132.93	0.188333	78.194	0.005995
236.474	693.951	78.4207	0.056516
140.483	576.332	79.4274	0.034277
97.6364	650.864	79.0171	0.043525
109.129	438.61	79.1569	0.017072
114.555	637.102	77.952	0.066155
163.78	214.469	78.0991	0.080524
147.616	285.193	79.2242	0.035656
99.5721	654.484	78.7712	0.064947
114.153	660.911	78.0383	0.081711
236.382	694.783	78.4207	0.058372
139.634	578.163	79.3948	0.027497
110.615	440.055	79.22	0.016025
114.599	636.448	78.1901	0.064854
164.105	214.981	79.406	0.090545
148.782	285.587	78.5708	0.034467
225.234	679.575	78.3905	0.125025
99.6315	654.091	78.1177	0.063055
578.988	0.090417	78.9401	0.006112
116.411	658.666	78.1104	0.152767
97.5515	650.211	78.3636	0.037239
139.588	578.817	79.5281	0.023948
174.266	223.994	79.7017	0.092789
110.593	439.785	78.5666	0.01671
276.012	708.98	78.5666	0.058036
321.233	701.792	79.2141	0.055531
115.354	634.488	79.703	0.060862
164.233	215.634	78.7525	0.084706
149.435	286.24	79.1268	0.043409
225.887	680.229	78.9167	0.091384
165.49	208.114	78.5661	0.077261
580.327	0.065985	79.1535	0.006567
259.416	697.579	79.22	0.04031
138.935	577.437	78.7687	0.027207
276.131	709.633	79.22	0.061072
98.5892	652.784	78.7712	0.056801
115.197	635.141	79.2877	0.057721
163.969	215.123	78.0991	0.075543
148.753	286.502	80.4328	0.047844
117.213	658.013	78.7639	0.13221
229.155	681.062	79.8486	0.098791
140.483	577.51	79.7401	0.03165
98.0817	652.131	79.22	0.051269
276.202	710.94	78.5666	0.056039
321.712	703.099	78.5666	0.053631
115.197	636.448	78.8435	0.058696
164.677	216.941	78.5666	0.074551
148.785	285.292	77.9173	0.023016
102.258	433.674	79.6679	0.038387
165.006	209.02	79.2195	0.083376
581.634	0.057154	79.1535	0.005245
229.808	681.039	79.5444	0.088401
99.7914	633.181	79.22	0.03712
136.417	579.782	78.0423	0.029178
98.7908	652.691	78.1177	0.055117
276.269	711.593	79.22	0.05889
321.902	703.752	79.22	0.051781
115.85	637.17	79.263	0.052432
165.152	217.697	79.2162	0.074876
149.407	286.911	80.4328	0.052345
164.553	209.753	78.5666	0.086226
100.369	632.528	78.5666	0.055408
231.035	681.692	79.5693	0.102794
99.1801	653.345	78.1177	0.059252
137.311	579.128	78.3504	0.025414
276.142	712.9	79.22	0.053606
322.223	705.059	78.5666	0.048191
150.485	286.599	78.4734	0.042375
163.776	212.15	78.4048	0.091747
101.615	658.021	79.7356	0.06479
582.941	0.053924	78.5001	0.003821
98.784	635.204	79.243	0.06025
275.967	713.554	78.5666	0.053131
322.396	705.813	79.2213	0.051991
165.541	218.748	78.5628	0.06333
114.76	637.857	77.952	0.071118
150.742	287.436	79.7802	0.058107
164.095	210.838	78.5666	0.092708
584.625	0.056278	79.22	0.002916
96.994	637.48	79.4758	0.121388
275.74	714.393	78.5666	0.060291
166.147	219.401	79.2162	0.070644
151.138	287.386	79.1268	0.056421
102.911	433.965	79.6679	0.026436
163.985	211.496	79.0582	0.096519
102.338	658.674	79.5601	0.064889
586.237	0.059839	78.5501	0.001319
97.4771	636.826	79.4758	0.114117
275.654	714.599	79.22	0.060793
322.565	706.635	78.5679	0.048211
151.792	287.543	78.5666	0.051079
115.457	637.925	78.6096	0.057816
218.354	684.619	78.5657	0.052233
102.056	658.012	78.9334	0.064721
586.89	0.074471	79.2035	0.001254
98.1305	636.448	78.8454	0.109507
259.61	716.654	79.22	0.039773
322.634	707.289	79.2213	0.053127
116.11	638.578	78.8959	0.052312
102.709	658.339	78.3911	0.067136
163.74	213.674	78.0991	0.08023
588.197	0.079103	79.2035	0.000607
97.894	637.102	78.1919	0.114417
136.52	581.551	78.6718	0.031613
112.193	662.576	78.0516	0.074587
143.649	0.282683	78.6815	0.006456
259.187	716.452	78.5666	0.044209
322.67	707.842	78.5666	0.048361
115.806	639.164	78.2383	0.057457
219.34	684.198	79.2191	0.051496
163.776	213.025	78.5908	0.091655
98.5474	636.458	77.9361	0.103678
233.113	684.257	79.22	0.086336
111.551	661.89	77.9765	0.076786
144.885	0.22761	78.017	0.004691
167.91	221.611	78.5666	0.063712
116.992	639.13	79.5494	0.044805
220.007	683.617	78.5666	0.045195
256.351	714.165	78.5666	0.059673
103.492	658.993	78.3911	0.073733
589.504	0.063931	79.2035	0.001653
99.5285	634.551	78.5896	0.049199
137.415	581.915	79.3252	0.035644
114.15	662.586	78.4153	0.062385
233.767	685.278	78.5666	0.065138
145.806	0.182879	78.5165	0.003551
260.329	717.308	78.5666	0.033646
168.562	221.784	79.4046	0.070034
116.459	640.112	78.2383	0.053665
256.307	713.754	79.22	0.062421
212.781	690.6	78.0312	0.055328
163.846	213.679	79.2442	0.095075
590.157	0.052812	78.5501	0.001114
99.552	633.897	79.22	0.031509
104.182	660.625	79.3958	0.10022
137.42	582.577	79.6239	0.04581
113.5	661.922	78.1341	0.060634
234.089	685.863	79.2227	0.067917
169.215	222.53	78.7512	0.063133
257.614	715.004	79.22	0.051319
117.452	640.369	79.5452	0.037396
212.546	691.337	78.0312	0.056519
166.63	207.033	79.219	0.066387
99.5365	635.141	77.9361	0.06827
591.812	0.047363	79.22	0.000417
103.479	659.981	79.6713	0.085432
139.215	579.599	79.5281	0.026172
112.189	663.964	78.0089	0.064977
234.513	686.517	78.5693	0.056067
257.004	714.708	78.5666	0.054804
117.224	640.765	78.8918	0.036823
212.586	692.008	78.647	0.073855
166.089	207.461	78.5661	0.068684
99.1286	635.804	77.9361	0.090928
593.422	0.051754	79.0795	0.001305
104.146	659.972	78.7423	0.105524
138.348	580.244	79.2295	0.026639
111.536	663.401	78.0412	0.069068
170.344	223.016	79.4046	0.072555
258.533	715.811	79.22	0.048879
216.059	686.286	78.5725	0.058158
104.799	660.092	78.2643	0.136607
138.348	581.262	79.5748	0.03019
260.133	696.925	79.22	0.040655
234.912	687.348	79.2227	0.058219
170.999	223.64	78.5666	0.065346
258.137	715.657	78.5666	0.054089
174.296	202.495	79.7157	0.113897
108.623	630.267	78.9012	0.077536
105.655	660.392	78.2643	0.142515
260.427	696.742	78.5666	0.049761
235.353	688.07	78.5666	0.054151
171.667	223.957	78.5666	0.071399
118.281	643.029	79.1705	0.020192
107.615	630.634	78.1769	0.05717
106.308	660.925	78.3747	0.135671
265.68	696.598	79.8217	0.077291
235.899	689.377	78.7108	0.057591
172.32	223.962	79.0483	0.078315
214.462	688.19	78.5745	0.057703
167.078	521.702	79.6512	0.059116
107.639	660.839	78.1054	0.127955
266.401	696.978	79.8217	0.083591
236.068	690.095	79.3792	0.060316
322.709	708.98	79.22	0.050794
172.959	223.941	79.7017	0.081155
215.268	687.504	79.2338	0.061676
118.398	644.335	78.5171	0.019746
109.93	630.87	78.6374	0.076432
236.153	689.956	78.0573	0.049691
322.737	709.633	78.5666	0.045893
215.405	686.898	78.5725	0.057976
118.592	645.654	79.0242	0.024541
110.584	630.454	79.2909	0.085745
216.895	685.633	78.5725	0.054572
167.907	522.015	79.6512	0.059442
217.535	685.423	79.2251	0.05501
118.56	646.915	78.4203	0.029838
236.189	695.15	80.5439	0.061648
213.468	690.029	78.7029	0.064658
236.194	695.436	79.0742	0.059628
214.123	689.328	79.2461	0.066409
118.478	648.865	79.0707	0.041695
106.308	662.586	78.3463	0.138293
236.075	696.09	78.5666	0.056531
213.154	689.946	78.0312	0.050584
168.56	522.445	79.6512	0.057015
118.327	648.222	78.4203	0.03581
105.655	661.932	78.654	0.132763
213.135	691.353	79.3186	0.075595
96.6183	639.062	78.8224	0.095659
96.6169	638.408	79.4758	0.101275
212.539	694.136	79.3079	0.084797
96.9953	638.544	78.1689	0.101573
212.322	693.428	78.5666	0.077844
182.478	206.409	79.1868	0.029752
106.308	663.341	78.236	0.129824
97.2405	637.891	78.1689	0.117431
212.586	692.792	79.1823	0.080538
105.655	663.721	78.1924	0.172964
271.685	700.109	79.22	0.053388
96.1727	641.022	79.22	0.062103
108.292	662.499	78.0656	0.091395
272.027	700.155	78.5666	0.049388
96.4218	640.369	78.5666	0.070923
212.374	695.312	78.6545	0.086178
107.639	661.846	78.1489	0.113897
212.667	697.233	78.5655	0.089029
110.241	662.553	77.9931	0.072723
212.635	696.082	79.3079	0.088246
109.611	661.813	78.0428	0.085045
108.269	663.326	77.9837	0.084096
107.615	663.428	77.9567	0.085479
224.052	706.612	79.205	0.078162
213.02	697.886	79.2189	0.091119
110.229	663.488	77.9454	0.071938
214.2	699.911	79.2225	0.080609
109.576	663.326	77.9724	0.069628
228.237	706.262	78.2749	0.084854
213.577	699.077	78.5655	0.086993
225.887	706.851	79.22	0.089344
560.396	0.243412	78.3491	0.007723
225.234	706.762	78.5666	0.083633
561.05	0.261977	79.0025	0.005911
227.848	706.677	79.5818	0.094413
562.264	0.293943	78.0397	0.006681
227.583	706.585	78.9283	0.092475
562.969	0.365664	78.9107	0.010925
226.93	706.697	78.5666	0.088762
564.297	0.456634	78.2176	0.010801
232.387	702.392	78.2134	0.04166
565.043	0.537821	79.1804	0.013618
232.102	703.131	79.4519	0.057282
233.381	701.139	78.8668	0.043742
232.95	701.824	79.4519	0.043415
232.878	701.738	78.2134	0.040499
318.83	698.22	78.5666	0.050511
318.947	698.406	79.22	0.063103
319.6	699.178	79.2141	0.058559
223.222	682.825	80.4735	0.065009
235.688	697.166	81.0539	0.053451
135.74	759.936	81.5185	0.037646
171.321	524.485	80.6344	0.069684
63.7142	533.724	80.1048	0.033624
133.813	427.411	81.7029	0.070434
136.691	434.535	81.9458	0.110291
272.375	701.047	81.1814	0.062343
181.223	219.944	80.3767	0.063603
95.9716	643.131	80.1935	0.046048
230.02	706.065	80.5754	0.105208
112.314	630.169	80.5431	0.078537
147.206	0.104312	80.7953	0.002714
135.06	760.605	81.1373	0.041172
272.998	701.701	80.5264	0.062438
137.62	434.536	81.9475	0.118792
133.826	428.62	81.4672	0.073626
594.728	0.044676	80.3864	0.002309
179.297	222.015	80.4989	0.080941
63.4622	482.249	81.2829	0.077354
95.5998	642.329	81.1803	0.047436
167.411	206.292	81.1798	0.058536
111.536	630.326	79.9179	0.083991
231.272	704.773	80.5269	0.090155
223.964	682.58	80.4735	0.061189
148.468	0.10473	80.1181	0.002512
172.137	525.794	80.5269	0.069023
133.22	429.295	81.6452	0.074937
273.657	702.354	81.1798	0.060317
172.623	717.403	80.9107	0.00712
183.858	208.085	80.4937	0.040645
64.2236	481.599	82.498	0.067114
596.035	0.047428	80.3864	0.003066
104.348	435.163	80.1165	0.01542
169.05	205.105	81.1835	0.049205
230.941	705.412	81.2288	0.093732
61.4066	474.382	81.7186	0.05641
113.313	630.169	81.1521	0.076416
149.391	0.088221	81.1565	0.002228
221.246	683.867	81.1695	0.060405
136.973	760.59	81.6501	0.03572
172.032	525.139	81.2878	0.072322
63.5632	534.828	81.4117	0.039777
173.571	716.662	80.8542	0.006585
133.268	430.624	81.647	0.076192
183.552	207.67	81.0501	0.042721
64.2335	484.199	82.5672	0.072863
96.0904	645.091	80.8316	0.039507
105.148	435.735	80.1165	0.014869
168.272	205.726	80.5263	0.055653
229.367	706.599	81.2288	0.10321
113.538	630.938	80.5269	0.089726
221.879	683.283	80.5269	0.058922
150.698	0.061335	80.5031	0.001082
135.713	761.912	80.8962	0.043429
274.076	703.082	80.5264	0.064519
133.874	431.256	81.4526	0.078154
119.038	646.915	81.034	0.029805
63.4413	483.555	81.2829	0.084511
180.106	221.388	81.0022	0.073886
96.5002	646.398	80.1782	0.035243
171.126	203.809	80.5269	0.058924
228.736	706.706	80.5269	0.108015
114.192	631.221	80.8035	0.092432
223.222	683.058	81.1269	0.059103
151.396	0.023281	81.1803	0.001762
274.673	703.851	81.2062	0.064678
133.898	432.498	81.7227	0.080694
119.005	648.211	80.3775	0.038529
180.57	220.735	80.3767	0.067686
170.484	204.156	81.1835	0.050918
114.495	630.787	81.4569	0.077614
236.379	691.985	80.9392	0.064436
255.351	362.687	81.6587	0.021213
140.242	578.817	79.9009	0.026124
119.368	648.853	81.1773	0.042518
172.623	718.71	80.8982	0.009203
62.0801	486.716	80.3908	0.072439
185.177	211.88	81.0913	0.086632
118.874	655.374	81.1638	0.077648
183.206	215.893	80.2293	0.067525
599.654	-0.00162	80.5269	0.010721
96.8068	648.904	80.3239	0.038103
172.989	202.874	81.1682	0.090965
255.645	703.837	80.5085	0.057488
114.5	632.233	80.15	0.100491
275.265	705.047	80.5528	0.069289
173.524	719.855	80.8832	0.008286
119.153	650.112	80.5298	0.049142
118.692	655.037	80.5547	0.075856
96.505	648.21	81.165	0.0371
172.335	203.164	80.5148	0.079372
256.74	701.792	80.5269	0.043264
236.393	693.12	81.7405	0.059726
161.166	520.561	81.651	0.108442
275.658	705.701	81.2062	0.069597
134.563	426.793	81.6669	0.071624
119.451	650.776	81.1862	0.05219
62.298	486.063	80.3908	0.069246
118.634	656.706	81.1652	0.080254
105.802	436.248	80.1165	0.016751
169.83	204.619	80.5301	0.049557
257.316	701.12	81.1804	0.039056
225.271	682.467	81.1269	0.075851
297.323	711.73	81.3874	0.036343
275.745	706.255	80.5269	0.071889
63.3088	485.504	81.6751	0.08178
574.823	0.182341	81.1803	0.003507
107.436	437.653	80.4617	0.022942
96.8814	650.2	80.8849	0.043641
154.444	527.324	81.6533	0.041311
225.887	681.972	80.5269	0.0892
256.175	703.184	81.162	0.052296
156.997	-0.0452	81.4637	0.004363
259.143	698.055	80.5269	0.035713
275.901	707.019	80.5269	0.069015
147.446	286.095	81.1795	0.049339
256.591	363.885	81.6587	0.017734
119.004	652.396	80.562	0.061294
215.546	701.872	80.5293	0.073762
576.098	0.160961	80.3134	0.005543
135.53	763.946	80.1996	0.05191
106.961	437.804	81.8317	0.035938
62.2069	475.689	81.7186	0.057756
256.307	702.588	80.5269	0.048633
227.194	681.89	81.1803	0.09094
153.837	528.713	81.6533	0.029349
157.651	-0.02469	80.8102	0.004346
259.594	697.7	81.1803	0.030754
276.124	707.673	81.1803	0.069519
119.243	653.077	81.2081	0.062471
61.6054	488.083	81.0596	0.066307
214.906	701.346	81.1945	0.074043
576.751	0.11981	80.9669	0.002774
182.821	217.5	80.8531	0.058988
135.06	762.64	80.4219	0.052436
97.2469	650.854	80.2315	0.047039
62.8886	478.33	81.3274	0.059232
116.365	634.334	81.0669	0.050749
227.848	681.397	80.5269	0.098687
254.849	705.712	80.5269	0.076436
163.462	520.364	81.1855	0.092271
170.074	620.766	81.2176	0.037368
185.406	211.88	81.7447	0.082371
61.5763	487.474	80.3908	0.064032
216.621	702.831	80.5269	0.074889
578.058	0.099485	80.3134	0.004143
182.722	216.941	80.2293	0.061544
165.093	208.929	80.5523	0.082631
108.147	438.509	81.1417	0.027503
137.673	763.869	81.1559	0.036168
133.781	0.050461	80.1262	0.002464
117.163	634.334	82.3726	0.041699
255.262	705.001	81.162	0.070778
257.68	700.099	80.527	0.039405
158.958	0.037557	80.8102	0.005505
162.808	520.687	80.5269	0.087406
170.298	621.425	81.6357	0.044384
216.217	702.746	81.1803	0.071587
98.6603	654.484	80.5269	0.059835
183.51	216.847	81.5066	0.056984
164.654	209.684	81.1772	0.08598
107.674	438.411	81.8583	0.032747
136.837	764.525	80.6401	0.043776
195.509	306.294	81.1803	0.082237
63.6081	480.294	81.8891	0.067121
109.93	629.183	80.5977	0.084816
135.087	0.021634	80.7796	0.002498
116.007	635.141	80.2369	0.051448
229.155	681.388	80.5269	0.111799
254.492	707.673	80.5269	0.089769
258.282	699.446	81.1804	0.037224
162.124	520.314	81.651	0.103882
160.265	0.084996	81.4637	0.009502
276.196	708.98	80.5269	0.067472
98.0623	654.027	81.2312	0.056561
109.187	439.162	80.4903	0.022994
135.754	766.485	80.0462	0.038229
195.212	306.273	80.5269	0.063826
62.7504	479.637	80.674	0.052546
97.6016	652.71	81.1388	0.052183
110.584	629.35	80.6422	0.087903
135.757	0.105792	79.5902	0.004187
116.365	635.036	80.7769	0.048743
229.808	681.672	81.1803	0.116377
254.629	707.019	81.1803	0.086795
258.49	698.811	80.5269	0.03914
161.197	0.131031	80.5269	0.009371
165.464	520.419	81.5795	0.084374
276.329	709.633	81.1803	0.068695
181.959	219.196	81.0005	0.059218
164.099	211.076	80.9931	0.092737
97.6922	652.12	80.4344	0.049805
148.152	263.318	81.806	0.033702
137.036	0.074089	80.6444	0.006818
231.035	682	80.5269	0.123172
27.2352	0.533656	82.0894	0.043339
254.722	709.633	81.1803	0.090043
162.504	0.119323	80.5269	0.009312
164.734	520.72	80.5269	0.08094
276.321	710.94	81.1803	0.063866
182.167	218.516	80.4973	0.058999
164.317	215.636	81.1143	0.086613
110.317	440.569	81.2133	0.024223
137.49	765.832	80.7528	0.040062
137.672	0.149042	79.8124	0.007292
231.667	682.505	81.1749	0.124549
254.545	708.98	80.5269	0.09154
164.081	520.364	81.1855	0.089806
276.295	711.593	80.5269	0.06032
149.407	287.42	81.1795	0.058587
164.105	214.983	80.4609	0.091059
110.02	439.987	80.5534	0.022127
163.975	211.712	80.2069	0.098311
136.837	766.485	80.4396	0.042083
138.963	0.133622	81.0017	0.00998
154.047	528.06	81.6533	0.035327
255.393	711.618	81.184	0.081001
167.078	521.359	80.5269	0.073706
276.169	712.9	80.5269	0.061415
150.25	288.072	81.1803	0.064346
172.553	721.233	80.9079	0.00846
221.218	705.213	80.5119	0.063827
164.949	216.997	81.186	0.078959
174.223	224.031	81.2979	0.101284
138.605	763.869	81.5286	0.031062
139.754	0.233661	80.012	0.009066
116.504	636.516	80.241	0.046454
232.32	682.958	80.5214	0.121388
27.2352	1.30768	81.9825	0.045132
255.019	710.94	80.5269	0.08367
117.296	638.477	80.531	0.038333
166.501	520.729	81.5795	0.078906
60.1983	541.046	81.7322	0.048463
173.077	710.129	80.8832	0.016723
275.964	713.554	81.1803	0.063259
220.083	704.597	81.1803	0.054545
165.339	217.753	80.5287	0.077639
174.886	223.945	80.6128	0.104398
111.263	441.268	80.5333	0.021384
148.806	263.647	81.806	0.04058
139.14	764.365	81.6394	0.031338
27.8629	2.01983	82.167	0.03616
141.078	0.224446	80.8441	0.009938
117.164	636.343	81.4304	0.0388
232.823	683.612	81.1749	0.113565
117.749	639.062	81.1803	0.031028
255.736	712.514	80.5306	0.073388
168.56	521.744	81.3015	0.073192
60.1514	540.393	81.3113	0.061712
275.711	714.316	81.1803	0.064279
101.615	658.415	80.5002	0.064326
176.193	223.685	81.2663	0.09988
112.219	442.622	81.1868	0.023713
163.831	213.669	80.9561	0.094512
99.3835	633.181	79.907	0.03798
138.862	765.672	81.3794	0.032472
141.71	0.295761	79.8831	0.009815
117.067	637.17	80.8945	0.038149
233.183	684.257	80.5269	0.101622
117.906	640.369	80.5269	0.030413
167.907	521.673	80.5269	0.073595
59.9613	541.862	81.7322	0.03191
275.654	714.522	80.5269	0.061352
100.57	657.753	81.1803	0.065088
176.88	223.357	80.5269	0.10003
111.916	441.991	80.5333	0.021641
163.836	213.019	80.2069	0.099348
139.518	766.323	81.5918	0.033575
260.133	697.047	80.5269	0.033783
142.88	0.255043	80.2193	0.008266
233.859	685.305	81.1688	0.086389
118.312	641.557	81.1084	0.020984
256.846	713.939	80.5304	0.061827
172.424	711.436	80.9501	0.014518
259.61	716.62	80.5269	0.040894
172.897	723.585	80.9018	0.007615
166.125	219.06	80.5287	0.074833
102.275	659.298	81.2251	0.062275
113.09	443.662	81.1803	0.026571
177.992	222.817	80.5269	0.09352
166.673	207.033	80.5258	0.067416
321.056	701.05	80.5409	0.061124
260.495	696.864	81.1803	0.034733
143.554	0.181825	81.1803	0.006539
234.112	685.889	80.5181	0.077432
256.439	713.311	81.1875	0.066687
169.213	522.435	80.6481	0.073353
259.31	716.418	81.1803	0.040069
173.798	722.769	80.9088	0.009266
166.635	219.611	81.186	0.070321
134.757	433.164	81.6849	0.086824
113.073	443.347	80.5269	0.022843
178.644	222.541	81.1524	0.086683
166.024	207.622	81.2057	0.069692
321.52	701.703	81.2002	0.055736
265.274	696.765	81.1803	0.035383
145.245	0.164733	80.1419	0.003834
170.667	523.391	81.409	0.070401
167.311	220.349	81.1803	0.069638
321.887	703.099	80.5269	0.052765
265.68	696.799	80.5269	0.051763
145.899	0.119373	80.7953	0.002473
257.5	714.647	80.5304	0.055674
118.445	642.909	80.4055	0.018583
170.003	523.088	80.6481	0.072736
167.475	220.593	80.5269	0.071574
322.23	703.754	81.1895	0.050993
174.414	202.495	80.5148	0.139904
27.2168	3.32588	81.7181	0.037863
266.401	697.178	80.5269	0.053719
234.827	687.196	80.5181	0.066585
258.657	715.811	80.5269	0.043697
120.031	764.522	81.151	0.013292
172.897	724.892	80.8856	0.007647
137.622	433.428	81.7939	0.101435
168.383	221.272	80.7115	0.072624
103.873	660.854	81.2517	0.073856
27.856	3.96612	81.9402	0.031389
135.938	767.789	80.2687	0.042402
267.158	697.687	81.194	0.048568
235.196	687.918	81.1688	0.065024
258.146	715.3	81.1838	0.047273
169.053	221.663	81.3659	0.070099
103.416	660.21	80.5716	0.076958
322.543	705.086	81.1274	0.050951
137.673	768.442	80.9773	0.039705
235.759	689.375	81.6824	0.062745
65.7457	531.865	79.9947	0.028566
121.936	764.373	81.4079	0.010554
322.548	705.837	80.466	0.052231
176.88	202.454	80.1858	0.164163
137.02	767.789	80.6621	0.038503
268.268	698.14	80.5405	0.045788
236	690.093	81.044	0.063899
121.283	763.72	81.3013	0.010512
118.724	644.216	81.0589	0.01857
66.5613	531.538	80.6899	0.039748
177.65	202.534	80.1858	0.140288
268.921	698.612	81.194	0.047435
135.713	770.403	81.0813	0.038461
118.754	645.654	80.3311	0.02382
120.031	766.482	81.183	0.012592
67.2148	531.27	81.2221	0.039878
165.235	627.087	81.6141	0.119484
99.1441	633.897	79.907	0.02217
104.589	661.604	81.1803	0.078983
173.76	202.597	81.1682	0.117154
27.2283	5.21428	81.5316	0.034732
140.176	269.86	81.8278	0.039372
236.272	691.33	82.0947	0.06047
119.377	765.829	81.06	0.014082
66.4487	531.427	79.9947	0.034268
173.55	726.198	80.8711	0.007332
138.345	432.119	81.8233	0.081706
164.582	626.647	81.1481	0.119253
60.1532	489.573	80.5422	0.056922
170.36	222.583	81.3659	0.076633
110.584	629.852	79.9887	0.083112
27.894	5.8695	81.7816	0.034209
137.704	770.378	81.3081	0.037283
122.014	767.142	81.501	0.011037
69.4695	529.828	80.2943	0.062971
163.928	627.3	81.3426	0.092809
57.3775	492.31	80.5202	0.04719
170.997	223.088	80.7115	0.081691
111.661	629.338	81.1965	0.073976
322.936	707.144	81.1195	0.058485
271.012	699.966	81.1814	0.061714
137.02	769.749	81.053	0.041611
121.338	765.829	81.3806	0.010038
59.0315	492.08	82.4713	0.075649
322.853	707.773	80.5282	0.058337
271.722	700.422	80.5279	0.057073
178.84	203.203	80.8393	0.088017
139.662	768.443	81.5993	0.03691
123.951	764.522	81.5823	0.007653
172.424	712.742	80.9237	0.01286
58.6077	491.699	81.1647	0.058328
172.296	223.689	81.212	0.091272
27.2547	7.18957	81.317	0.036155
138.983	767.787	81.3622	0.037741
123.243	763.72	81.4918	0.009213
236.052	695.776	81.3799	0.054524
173.508	713.528	80.7932	0.009776
312.141	695.387	81.1803	0.037007
163.928	627.992	81.8085	0.104538
58.8737	491.045	80.5179	0.054998
172.95	223.913	80.5585	0.09457
442.067	700.417	81.7393	0.065775
178.304	202.855	80.1858	0.102535
28.5069	7.82092	81.8796	0.030961
140.176	270.523	81.3603	0.041091
222.167	705.868	81.2778	0.072613
322.261	712.936	81.6195	0.078427
313.448	695.523	80.5269	0.046979
68.1626	530.538	80.5269	0.048892
60.1534	490.075	81.1867	0.062877
442.829	699.8	81.7393	0.062337
180.327	204.286	81.2308	0.047155
321.897	713.554	80.9665	0.070338
314.102	695.656	81.1803	0.053331
68.8161	530.323	80.9477	0.053325
179.898	203.857	80.5269	0.063637
123.974	767.142	81.6877	0.01089
172.601	715.426	80.9139	0.005601
315.408	695.944	80.5269	0.059504
180.981	204.876	80.5774	0.045562
140.012	271.83	81.3662	0.040633
123.321	766.489	81.6188	0.010569
139.038	769.728	81.4695	0.039629
173.685	714.904	80.8152	0.005791
316.115	696.194	81.1936	0.068132
169.038	623.379	81.3048	0.094789
270.98	362.829	82.4115	0.04731
60.6903	488.92	80.5422	0.063089
28.4947	9.12602	81.7157	0.032839
224.052	706.717	80.5119	0.081946
316.824	696.463	80.5402	0.070471
64.8398	533.284	81.4535	0.032476
321.244	714.552	81.1803	0.06476
223.474	706.566	81.2778	0.077668
182.387	206.429	81.1006	0.033414
125.258	766.482	81.7094	0.015879
139.972	770.381	81.6805	0.034532
65.2545	532.63	80.9213	0.033418
167.078	625.34	81.2546	0.147766
181.816	205.821	80.5442	0.033541
52.06	469.167	81.8314	0.072485
[truncated: 145,819 more rows]

## Sheet: C
diameter		extruded	extruded	extruded			sonif	sonif	sonif
0.3		0	0	0			0	0	0
0.3489		0	0	0			0	0	0
0.4057		0	0	0			0	0	0
0.4718		0	0	0			0	0	0
0.5487		0	0	0			0	0	0
0.6381		0	0	0			0	0	0
0.742		0	0	0			0	0	0
0.8629		0	0	0			0	0	0
1.003		0	0	0			0	0	0
1.167		0	0	0			0	0	0
1.357		0	0	0			0	0	0
1.578		0	0	0			0	0	0
1.835		0	0	0			0	0	0
2.134		0	0	0			0	0	0
2.482		0	0	0			0	0	0
2.886		0	0	0			0	0	0
3.357		0	0	0			0	0	0
3.903		0	0	0			0	0	0
4.539		0	0	0			0	0	0
5.279		0	0	0			0	0	0
6.139		0	0	0			0	0	0
7.139		0	0	0			0	0	0
8.302		0	0	0			0	0	0
9.655		0	0	0			0	0	7.092
11.23		0	0	0			0.9065	0	22.41
13.06		0	0	0			9.481	6.951	28.45
15.18		0	0	0			23.13	21.73	20.26
17.66		0	0	0			25.62	27.72	10.34
20.53		0	0	0			17.57	20.71	4.788
23.88		0	0	0			10.14	11.67	2.523
27.77		0	0	0			5.748	5.76	1.6
32.3		0	0	0			3.345	2.755	1.071
37.56		0	0	0			1.943	1.352	0.6787
43.68		0	0	0			1.082	0.6848	0.3939
50.79		0	0	1.732			0.564	0.349	0.209
59.07		1.784	0	8.505			0.2732	0.1737	0.1021
68.69		8.984	2.69	17.65			0.1226	0.0828	0.0462
79.88		18.69	11.76	21.49			0.0509	0.0374	0.0195
92.89		22.32	21.81	18.6			0.0195	0.016	0.007644
108		18.69	23.58	13.17			0.0068	0.006454	0.002787
125.6		12.79	18	8.265			0.002116	0.002447	0.0009319
146.1		7.806	11.22	4.844			0.0005578	0.0008635	0.0002772
169.9		4.51	6.192	2.782			0.0001105	0.0002758	6.812e-05
197.6		2.517	3.083	1.59			1.202e-05	7.324e-05	1.142e-05
229.8		1.254	1.259	0.8378			0	1.241e-05	7.631e-07
267.2		0.4958	0.3483	0.3686			0	4.437e-07	0
310.7		0.1403	0.049	0.1283			0	0	0
361.3		0.0208	0	0.0307			0	0	0
420.2		0	0	0.003691			0	0	0
488.7		0	0	0			0	0	0
568.3		0	0	0			0	0	0
660.9		0	0	0			0	0	0
768.5		0	0	0			0	0	0
893.8		0	0	0			0	0	0
1039		0	0	0			0	0	0
1209		0	0	0			0	0	0
1406		0	0	0			0	0	0
1635		0	0	0			0	0	0
1901		0	0	0			0	0	0
2211		0	0	0			0	0	0
2571		0	0	0			0	0	0
2990		0	0	0			0	0	0
3477		0	0	0			4.499e-10	0	0
4043		0	0	0			2.748e-09	0	0
4702		0	0	0			7.441e-09	0	0
5468		0	0	0			8.439e-09	0	0
6358		0	0	0			3.295e-09	0	0
7394		0	0	0			0	0	0
8599		0	0	0			0	0	0
10000		0	0	0			0	0	0

## Sheet: E
C18			C19			C20			C21			C22			xRot	yRot	zRot	correlation
xTranslation	Correlation		xTranslation	Correlation		xTranslation	Correlation		xTranslation	Correlation		xTranslation	Correlation		0	0	0	0.9738
10	0.9711		10	0.9687		10	0.957		10	0.9448		10	0.9356		0	0	-1	0.9739
11	0.9708		11	0.9698		11	0.959		11	0.9462		11	0.9367		0	0	1	0.974
12	0.9703		12	0.9707		12	0.9608		12	0.9476		12	0.938		0	0	-2	0.9735
13	0.9696		13	0.9715		13	0.9627		13	0.9491		13	0.939		0	0	2	0.9741
14	0.9686		14	0.9721		14	0.9643		14	0.9505		14	0.94		0	0	-3	0.9731
15	0.9674		15	0.9726		15	0.966		15	0.9522		15	0.9411		0	0	3	0.9737
16	0.9661		16	0.9729		16	0.9675		16	0.9539		16	0.9423		0	0	-4	0.9723
17	0.9645		17	0.9731		17	0.9688		17	0.9557		17	0.9435		0	0	4	0.9733
18	0.9628		18	0.973		18	0.97		18	0.9576		18	0.9445		0	0	-5	0.9711
19	0.9609		19	0.9728		19	0.971		19	0.9595		19	0.9461		0	0	5	0.9725
1	0.9654		1	0.954		1	0.943		1	0.9339		1	0.9277		0	-10	0	0.9745
20	0.9589		20	0.9724		20	0.9719		20	0.9613		20	0.9475		0	-10	-1	0.9746
21	0.9568		21	0.9718		21	0.9725		21	0.9631		21	0.9489		0	-10	1	0.9744
22	0.9548		22	0.9709		22	0.9731		22	0.9648		22	0.9504		0	-10	-2	0.9741
23	0.9526		23	0.9699		23	0.9735		23	0.9665		23	0.952		0	-10	2	0.9745
24	0.9504		24	0.9687		24	0.9737		24	0.9679		24	0.9537		0	-10	-3	0.9737
25	0.9482		25	0.9673		25	0.9738		25	0.9692		25	0.9556		0	-10	3	0.9738
26	0.9462		26	0.9657		26	0.9738		26	0.9705		26	0.9574		0	-10	-4	0.9729
27	0.944		27	0.964		27	0.9735		27	0.9715		27	0.9593		0	-10	4	0.9734
28	0.9421		28	0.9621		28	0.9731		28	0.9722		28	0.9611		0	-10	-5	0.9714
29	0.9402		29	0.9601		29	0.9725		29	0.9729		29	0.9629		0	-10	5	0.9725
2	0.9666		2	0.9559		2	0.9443		2	0.9349		2	0.9282		0	-1	0	0.9748
30	0.9382		30	0.958		30	0.9718		30	0.9734		30	0.9646		0	1	0	0.9737
31	0.9365		31	0.956		31	0.9709		31	0.9736		31	0.9662		0	-1	-1	0.975
32	0.9347		32	0.9536		32	0.9698		32	0.9738		32	0.9676		0	-1	1	0.9749
33	0.933		33	0.9515		33	0.9685		33	0.9739		33	0.969		0	1	-1	0.9737
34	0.9318		34	0.9493		34	0.9671		34	0.9737		34	0.9701		0	1	1	0.9739
35	0.9302		35	0.9472		35	0.9655		35	0.9735		35	0.9711		0	-1	-2	0.9745
36	0.9289		36	0.9452		36	0.9638		36	0.9731		36	0.9718		0	-1	2	0.975
37	0.9279		37	0.9431		37	0.962		37	0.9725		37	0.9725		0	1	-2	0.9733
38	0.9268		38	0.941		38	0.9599		38	0.9718		38	0.9728		0	1	2	0.9739
39	0.9257		39	0.9391		39	0.9579		39	0.9708		39	0.9731		0	-1	-3	0.9741
3	0.9676		3	0.9579		3	0.946		3	0.9361		3	0.9289		0	-1	3	0.9746
40	0.9247		40	0.9372		40	0.9558		40	0.9699		40	0.9733		0	1	-3	0.9729
41	0.9239		41	0.9356		41	0.9537		41	0.9687		41	0.9732		0	1	3	0.9736
42	0.9231		42	0.9341		42	0.9515		42	0.9674		42	0.973		0	-1	-4	0.9734
43	0.9224		43	0.9323		43	0.9493		43	0.9659		43	0.9727		0	-1	4	0.9742
44	0.9217		44	0.931		44	0.9473		44	0.9643		44	0.9723		0	1	-4	0.9721
45	0.9209		45	0.9295		45	0.9452		45	0.9626		45	0.9718		0	1	4	0.9732
46	0.9202		46	0.9283		46	0.9432		46	0.9608		46	0.9711		0	-1	-5	0.9721
47	0.9195		47	0.927		47	0.9411		47	0.9588		47	0.9704		0	-1	5	0.9733
48	0.9189		48	0.9259		48	0.9393		48	0.9569		48	0.9693		0	1	-5	0.9709
49	0.9179		49	0.9251		49	0.9373		49	0.9549		49	0.9682		0	1	5	0.9723
4	0.9686		4	0.9597		4	0.9473		4	0.9373		4	0.9298		0	-2	0	0.9752
50	0.9173		50	0.9241		50	0.9357		50	0.9528		50	0.967		0	2	0	0.973
5	0.9694		5	0.9615		5	0.9488		5	0.9383		5	0.9307		0	-2	-1	0.9754
6	0.9701		6	0.9631		6	0.9503		6	0.9396		6	0.9315		0	-2	1	0.9753
7	0.9707		7	0.9648		7	0.9518		7	0.9408		7	0.9325		0	2	-1	0.973
8	0.971		8	0.9662		8	0.9535		8	0.9422		8	0.9336		0	2	1	0.9732
9	0.9712		9	0.9676		9	0.9552		9	0.9436		9	0.9346		0	-2	-2	0.975
															0	-2	2	0.9754
															0	2	-2	0.9726
															0	2	2	0.9732
															0	-2	-3	0.9746
															0	-2	3	0.9749
															0	2	-3	0.9721
															0	2	3	0.973
															0	-2	-4	0.9738
															0	-2	4	0.9746
															0	2	-4	0.9714
															0	2	4	0.9724
															0	-2	-5	0.9726
															0	-2	5	0.9737
															0	2	-5	0.9702
															0	2	5	0.9716
															0	-3	0	0.9755
															0	3	0	0.9721
															0	-3	-1	0.9756
															0	-3	1	0.9755
															0	3	-1	0.9721
															0	3	1	0.9723
															0	-3	-2	0.9753
															0	-3	2	0.9756
															0	3	-2	0.9717
															0	3	2	0.9723
															0	-3	-3	0.9749
															0	-3	3	0.9751
															0	3	-3	0.9712
															0	3	3	0.9721
															0	-3	-4	0.9741
															0	-3	4	0.9748
															0	3	-4	0.9704
															0	3	4	0.9717
															0	-3	-5	0.9729
															0	-3	5	0.9739
															0	3	-5	0.9693
															0	3	5	0.9708
															0	-4	0	0.9756
															0	4	0	0.971
															0	-4	-1	0.9758
															0	-4	1	0.9756
															0	4	-1	0.9709
															0	4	1	0.9712
															0	-4	-2	0.9753
															0	-4	2	0.9756
															0	4	-2	0.9705
															0	4	2	0.9713
															0	-4	-3	0.975
															0	-4	3	0.9752
															0	4	-3	0.97
															0	4	3	0.971
															0	-4	-4	0.9741
															0	-4	4	0.9749
															0	4	-4	0.9693
															0	4	4	0.9706
															0	-4	-5	0.9728
															0	-4	5	0.974
															0	4	-5	0.9681
															0	4	5	0.9698
															0	-5	0	0.9757
															0	5	0	0.9699
															0	-5	-1	0.9759
															0	-5	1	0.9756
															0	5	-1	0.9698
															0	5	1	0.9701
															0	-5	-2	0.9754
															0	-5	2	0.9757
															0	5	-2	0.9695
															0	5	2	0.9702
															0	-5	-3	0.9751
															0	-5	3	0.9752
															0	5	-3	0.9689
															0	5	3	0.97
															0	-5	-4	0.9743
															0	-5	4	0.9749
															0	5	-4	0.9682
															0	5	4	0.9696
															0	-5	-5	0.973
															0	-5	5	0.9739
															0	5	-5	0.967
															0	5	5	0.9688
															0	-6	0	0.9757
															0	-6	-1	0.9758
															0	-6	1	0.9757
															0	-6	-2	0.9755
															0	-6	2	0.9758
															0	-6	-3	0.9751
															0	-6	3	0.9752
															0	-6	-4	0.9742
															0	-6	4	0.9749
															0	-6	-5	0.973
															0	-6	5	0.974
															0	-7	0	0.9756
															0	-7	-1	0.9757
															0	-7	1	0.9756
															0	-7	-2	0.9753
															0	-7	2	0.9755
															0	-7	-3	0.9749
															0	-7	3	0.975
															0	-7	-4	0.974
															0	-7	4	0.9747
															0	-7	-5	0.9728
															0	-7	5	0.9737
															0	-8	0	0.9753
															0	-8	-1	0.9754
															0	-8	1	0.9753
															0	-8	-2	0.9749
															0	-8	2	0.9753
															0	-8	-3	0.9746
															0	-8	3	0.9748
															0	-8	-4	0.9737
															0	-8	4	0.9745
															0	-8	-5	0.9723
															0	-8	5	0.9735
															0	-9	0	0.9749
															0	-9	-1	0.975
															0	-9	1	0.9749
															0	-9	-2	0.9746
															0	-9	2	0.975
															0	-9	-3	0.9742
															0	-9	3	0.9744
															0	-9	-4	0.9733
															0	-9	4	0.974
															0	-9	-5	0.972
															0	-9	5	0.9731
															-1	0	0	0.9738
															1	0	0	0.974
															-1	0	-1	0.9737
															-1	0	1	0.9737
															1	0	-1	0.9742
															1	0	1	0.9743
															-1	0	-2	0.9733
															-1	0	2	0.9737
															1	0	-2	0.9737
															1	0	2	0.9743
															-1	0	-3	0.9729
															-1	0	3	0.9732
															1	0	-3	0.9732
															1	0	3	0.974
															-1	0	-4	0.972
															-1	0	4	0.9728
															1	0	-4	0.9724
															1	0	4	0.9737
															-1	0	-5	0.9708
															-1	0	5	0.972
															1	0	-5	0.9714
															1	0	5	0.9729
															-1	-10	0	0.9739
															1	-10	0	0.9743
															-1	-10	-1	0.9738
															-1	-10	1	0.9739
															1	-10	-1	0.9745
															1	-10	1	0.9745
															-1	-10	-2	0.9732
															-1	-10	2	0.974
															1	-10	-2	0.9742
															1	-10	2	0.9745
															-1	-10	-3	0.9726
															-1	-10	3	0.9734
															1	-10	-3	0.9739
															1	-10	3	0.9741
															-1	-10	-4	0.9715
															-1	-10	4	0.9731
															1	-10	-4	0.9732
															1	-10	4	0.9737
															-1	-10	-5	0.9699
															-1	-10	5	0.9722
															1	-10	-5	0.9721
															1	-10	5	0.9728
															-1	-1	0	0.9743
															-1	1	0	0.9731
															1	-1	0	0.9745
															1	1	0	0.9734
															-1	-1	-1	0.9743
															-1	-1	1	0.9742
															-1	1	-1	0.973
															-1	1	1	0.9731
															1	-1	-1	0.9747
															1	-1	1	0.9747
															1	1	-1	0.9735
															1	1	1	0.9737
															-1	-1	-2	0.9738
															-1	-1	2	0.9743
															-1	1	-2	0.9726
															-1	1	2	0.9731
															1	-1	-2	0.9742
															1	-1	2	0.9749
															1	1	-2	0.9731
															1	1	2	0.9737
															-1	-1	-3	0.9734
															-1	-1	3	0.9737
															-1	1	-3	0.9722
															-1	1	3	0.9727
															1	-1	-3	0.9737
															1	-1	3	0.9746
															1	1	-3	0.9725
															1	1	3	0.9735
															-1	-1	-4	0.9725
															-1	-1	4	0.9733
															-1	1	-4	0.9714
															-1	1	4	0.9722
															1	-1	-4	0.9729
															1	-1	4	0.9742
															1	1	-4	0.9718
															1	1	4	0.9731
															-1	-1	-5	0.9711
															-1	-1	5	0.9724
															-1	1	-5	0.9701
															-1	1	5	0.9715
															1	-1	-5	0.9719
															1	-1	5	0.9733
															1	1	-5	0.9706
															1	1	5	0.9723
															-1	-2	0	0.9747
															-1	2	0	0.9723
															1	-2	0	0.9748
															1	2	0	0.9726
															-1	-2	-1	0.9746
															-1	-2	1	0.9746
															-1	2	-1	0.9722
															-1	2	1	0.9722
															1	-2	-1	0.975
															1	-2	1	0.9751
															1	2	-1	0.9727
															1	2	1	0.9729
															-1	-2	-2	0.9742
															-1	-2	2	0.9747
															-1	2	-2	0.9718
															-1	2	2	0.9722
															1	-2	-2	0.9746
															1	-2	2	0.9752
															1	2	-2	0.9723
															1	2	2	0.973
															-1	-2	-3	0.9738
															-1	-2	3	0.9741
															-1	2	-3	0.9714
															-1	2	3	0.9718
															1	-2	-3	0.9741
															1	-2	3	0.9748
															1	2	-3	0.9717
															1	2	3	0.9728
															-1	-2	-4	0.9729
															-1	-2	4	0.9737
															-1	2	-4	0.9706
															-1	2	4	0.9714
															1	-2	-4	0.9734
															1	-2	4	0.9746
															1	2	-4	0.9709
															1	2	4	0.9724
															-1	-2	-5	0.9715
															-1	-2	5	0.9729
															-1	2	-5	0.9693
															-1	2	5	0.9706
															1	-2	-5	0.9723
															1	-2	5	0.9737
															1	2	-5	0.9697
															1	2	5	0.9717
															-1	-3	0	0.9749
															-1	3	0	0.9714
															1	-3	0	0.9751
															1	3	0	0.9718
															-1	-3	-1	0.9749
															-1	-3	1	0.975
															-1	3	-1	0.9713
															-1	3	1	0.9714
															1	-3	-1	0.9753
															1	-3	1	0.9753
															1	3	-1	0.9719
															1	3	1	0.972
															-1	-3	-2	0.9744
															-1	-3	2	0.975
															-1	3	-2	0.9711
															-1	3	2	0.9714
															1	-3	-2	0.9749
															1	-3	2	0.9754
															1	3	-2	0.9715
															1	3	2	0.9722
															-1	-3	-3	0.9741
															-1	-3	3	0.9745
															-1	3	-3	0.9706
															-1	3	3	0.971
															1	-3	-3	0.9744
															1	-3	3	0.9751
															1	3	-3	0.9708
															1	3	3	0.972
															-1	-3	-4	0.9731
															-1	-3	4	0.9741
															-1	3	-4	0.9698
															-1	3	4	0.9706
															1	-3	-4	0.9738
															1	-3	4	0.9748
															1	3	-4	0.97
															1	3	4	0.9716
															-1	-3	-5	0.9718
															-1	-3	5	0.9731
															-1	3	-5	0.9685
															-1	3	5	0.9698
															1	-3	-5	0.9728
															1	-3	5	0.9739
															1	3	-5	0.9688
															1	3	5	0.9709
															-1	-4	0	0.9752
															-1	4	0	0.9706
															1	-4	0	0.9755
															1	4	0	0.9707
															-1	-4	-1	0.9751
															-1	-4	1	0.9751
															-1	4	-1	0.9705
															-1	4	1	0.9706
															1	-4	-1	0.9756
															1	-4	1	0.9757
															1	4	-1	0.9707
															1	4	1	0.971
															-1	-4	-2	0.9746
															-1	-4	2	0.9752
															-1	4	-2	0.9702
															-1	4	2	0.9706
															1	-4	-2	0.9752
															1	-4	2	0.9758
															1	4	-2	0.9705
															1	4	2	0.9712
															-1	-4	-3	0.9742
															-1	-4	3	0.9746
															-1	4	-3	0.9698
															-1	4	3	0.9704
															1	-4	-3	0.9748
															1	-4	3	0.9754
															1	4	-3	0.9698
															1	4	3	0.971
															-1	-4	-4	0.9733
															-1	-4	4	0.9742
															-1	4	-4	0.969
															-1	4	4	0.9699
															1	-4	-4	0.9742
															1	-4	4	0.975
															1	4	-4	0.9689
															1	4	4	0.9707
															-1	-4	-5	0.9719
															-1	-4	5	0.9733
															-1	4	-5	0.9677
															-1	4	5	0.9692
															1	-4	-5	0.9731
															1	-4	5	0.9743
															1	4	-5	0.9678
															1	4	5	0.9698
															-1	-5	0	0.9752
															-1	5	0	0.9696
															1	-5	0	0.9756
															1	5	0	0.9696
															-1	-5	-1	0.9752
															-1	-5	1	0.9752
															-1	5	-1	0.9695
															-1	5	1	0.9698
															1	-5	-1	0.9757
															1	-5	1	0.9758
															1	5	-1	0.9695
															1	5	1	0.9699
															-1	-5	-2	0.9747
															-1	-5	2	0.9752
															-1	5	-2	0.9692
															-1	5	2	0.9697
															1	-5	-2	0.9753
															1	-5	2	0.9759
															1	5	-2	0.9693
															1	5	2	0.97
															-1	-5	-3	0.9743
															-1	-5	3	0.9747
															-1	5	-3	0.9688
															-1	5	3	0.9695
															1	-5	-3	0.975
															1	-5	3	0.9756
															1	5	-3	0.9687
															1	5	3	0.97
															-1	-5	-4	0.9733
															-1	-5	4	0.9744
															-1	5	-4	0.968
															-1	5	4	0.969
															1	-5	-4	0.9744
															1	-5	4	0.9752
															1	5	-4	0.9678
															1	5	4	0.9695
															-1	-5	-5	0.9719
															-1	-5	5	0.9734
															-1	5	-5	0.9667
															-1	5	5	0.9683
															1	-5	-5	0.9733
															1	-5	5	0.9744
															1	5	-5	0.9666
															1	5	5	0.9687
															-1	-6	0	0.9752
															1	-6	0	0.9756
															-1	-6	-1	0.9751
															-1	-6	1	0.9752
															1	-6	-1	0.9757
															1	-6	1	0.9758
															-1	-6	-2	0.9746
															-1	-6	2	0.9752
															1	-6	-2	0.9753
															1	-6	2	0.9759
															-1	-6	-3	0.9743
															-1	-6	3	0.9748
															1	-6	-3	0.9751
															1	-6	3	0.9755
															-1	-6	-4	0.9733
															-1	-6	4	0.9744
															1	-6	-4	0.9745
															1	-6	4	0.9752
															-1	-6	-5	0.9718
															-1	-6	5	0.9734
															1	-6	-5	0.9733
															1	-6	5	0.9743
															-1	-7	0	0.9751
															1	-7	0	0.9755
															-1	-7	-1	0.975
															-1	-7	1	0.975
															1	-7	-1	0.9756
															1	-7	1	0.9757
															-1	-7	-2	0.9745
															-1	-7	2	0.975
															1	-7	-2	0.9752
															1	-7	2	0.9757
															-1	-7	-3	0.974
															-1	-7	3	0.9746
															1	-7	-3	0.975
															1	-7	3	0.9754
															-1	-7	-4	0.973
															-1	-7	4	0.9742
															1	-7	-4	0.9744
															1	-7	4	0.975
															-1	-7	-5	0.9715
															-1	-7	5	0.9732
															1	-7	-5	0.9732
															1	-7	5	0.9742
															-1	-8	0	0.9747
															1	-8	0	0.9753
															-1	-8	-1	0.9746
															-1	-8	1	0.9747
															1	-8	-1	0.9754
															1	-8	1	0.9755
															-1	-8	-2	0.9741
															-1	-8	2	0.9748
															1	-8	-2	0.9751
															1	-8	2	0.9756
															-1	-8	-3	0.9737
															-1	-8	3	0.9743
															1	-8	-3	0.9748
															1	-8	3	0.9751
															-1	-8	-4	0.9727
															-1	-8	4	0.9738
															1	-8	-4	0.9742
															1	-8	4	0.9748
															-1	-8	-5	0.9711
															-1	-8	5	0.973
															1	-8	-5	0.973
															1	-8	5	0.9739
															-1	-9	0	0.9744
															1	-9	0	0.9749
															-1	-9	-1	0.9743
															-1	-9	1	0.9743
															1	-9	-1	0.9751
															1	-9	1	0.9751
															-1	-9	-2	0.9737
															-1	-9	2	0.9744
															1	-9	-2	0.9747
															1	-9	2	0.9751
															-1	-9	-3	0.9732
															-1	-9	3	0.9739
															1	-9	-3	0.9744
															1	-9	3	0.9747
															-1	-9	-4	0.9722
															-1	-9	4	0.9735
															1	-9	-4	0.9738
															1	-9	4	0.9743
															-1	-9	-5	0.9705
															-1	-9	5	0.9726
															1	-9	-5	0.9727
															1	-9	5	0.9735
															-2	0	0	0.9733
															2	0	0	0.9739
															-2	0	-1	0.9731
															-2	0	1	0.9731
															2	0	-1	0.9739
															2	0	1	0.9742
															-2	0	-2	0.9726
															-2	0	2	0.9731
															2	0	-2	0.9735
															2	0	2	0.9741
															-2	0	-3	0.9722
															-2	0	3	0.9725
															2	0	-3	0.973
															2	0	3	0.9739
															-2	0	-4	0.9712
															-2	0	4	0.972
															2	0	-4	0.9722
															2	0	4	0.9736
															-2	0	-5	0.9698
															-2	0	5	0.971
															2	0	-5	0.9711
															2	0	5	0.9728
															-2	-10	0	0.9729
															2	-10	0	0.9746
															-2	-10	-1	0.9726
															-2	-10	1	0.9728
															2	-10	-1	0.9746
															2	-10	1	0.9746
															-2	-10	-2	0.9719
															-2	-10	2	0.9729
															2	-10	-2	0.9743
															2	-10	2	0.9745
															-2	-10	-3	0.9712
															-2	-10	3	0.9724
															2	-10	-3	0.9739
															2	-10	3	0.974
															-2	-10	-4	0.9699
															-2	-10	4	0.972
															2	-10	-4	0.9732
															2	-10	4	0.9735
															-2	-10	-5	0.9682
															-2	-10	5	0.9711
															2	-10	-5	0.9722
															2	-10	5	0.9725
															-2	-1	0	0.9736
															-2	1	0	0.9727
															2	-1	0	0.9744
															2	1	0	0.973
															-2	-1	-1	0.9735
															-2	-1	1	0.9735
															-2	1	-1	0.9725
															-2	1	1	0.9726
															2	-1	-1	0.9745
															2	-1	1	0.9748
															2	1	-1	0.973
															2	1	1	0.9733
															-2	-1	-2	0.973
															-2	-1	2	0.9735
															-2	1	-2	0.972
															-2	1	2	0.9725
															2	-1	-2	0.9741
															2	-1	2	0.9747
															2	1	-2	0.9727
															2	1	2	0.9733
															-2	-1	-3	0.9725
															-2	-1	3	0.9728
															-2	1	-3	0.9715
															-2	1	3	0.972
															2	-1	-3	0.9736
															2	-1	3	0.9745
															2	1	-3	0.9722
															2	1	3	0.9731
															-2	-1	-4	0.9715
															-2	-1	4	0.9724
															-2	1	-4	0.9706
															-2	1	4	0.9714
															2	-1	-4	0.9729
															2	-1	4	0.9742
															2	1	-4	0.9714
															2	1	4	0.9728
															-2	-1	-5	0.9701
															-2	-1	5	0.9714
															-2	1	-5	0.9692
															-2	1	5	0.9704
															2	-1	-5	0.9717
															2	-1	5	0.9733
															2	1	-5	0.9702
															2	1	5	0.9721
															-2	-2	0	0.9737
															-2	2	0	0.9718
															2	-2	0	0.9748
															2	2	0	0.972
															-2	-2	-1	0.9736
															-2	-2	1	0.9736
															-2	2	-1	0.9717
															-2	2	1	0.9718
															2	-2	-1	0.9749
															2	-2	1	0.9752
															2	2	-1	0.972
															2	2	1	0.9723
															-2	-2	-2	0.9731
															-2	-2	2	0.9736
															-2	2	-2	0.9712
															-2	2	2	0.9717
															2	-2	-2	0.9745
															2	-2	2	0.9751
															2	2	-2	0.9716
															2	2	2	0.9723
															-2	-2	-3	0.9726
															-2	-2	3	0.973
															-2	2	-3	0.9708
															-2	2	3	0.9713
															2	-2	-3	0.974
															2	-2	3	0.9748
															2	2	-3	0.9711
															2	2	3	0.9722
															-2	-2	-4	0.9716
															-2	-2	4	0.9725
															-2	2	-4	0.9699
															-2	2	4	0.9706
															2	-2	-4	0.9732
															2	-2	4	0.9745
															2	2	-4	0.9703
															2	2	4	0.9719
															-2	-2	-5	0.9702
															-2	-2	5	0.9716
															-2	2	-5	0.9685
															-2	2	5	0.9697
															2	-2	-5	0.9721
															2	-2	5	0.9736
															2	2	-5	0.9691
															2	2	5	0.9711
															-2	-3	0	0.9742
															-2	3	0	0.9711
															2	-3	0	0.9753
															2	3	0	0.9712
															-2	-3	-1	0.974
															-2	-3	1	0.9739
															-2	3	-1	0.971
															-2	3	1	0.9711
															2	-3	-1	0.9753
															2	-3	1	0.9755
															2	3	-1	0.9711
															2	3	1	0.9714
															-2	-3	-2	0.9735
															-2	-3	2	0.974
															-2	3	-2	0.9705
															-2	3	2	0.971
															2	-3	-2	0.975
															2	-3	2	0.9755
															2	3	-2	0.9707
															2	3	2	0.9714
															-2	-3	-3	0.973
															-2	-3	3	0.9734
															-2	3	-3	0.9701
															-2	3	3	0.9705
															2	-3	-3	0.9744
															2	-3	3	0.9752
															2	3	-3	0.9702
															2	3	3	0.9714
															-2	-3	-4	0.9719
															-2	-3	4	0.9729
															-2	3	-4	0.9692
															-2	3	4	0.97
															2	-3	-4	0.9737
															2	-3	4	0.9748
															2	3	-4	0.9694
															2	3	4	0.9711
															-2	-3	-5	0.9704
															-2	-3	5	0.9719
															-2	3	-5	0.9679
															-2	3	5	0.9691
															2	-3	-5	0.9725
															2	-3	5	0.974
															2	3	-5	0.9683
															2	3	5	0.9703
															-2	-4	0	0.9744
															-2	4	0	0.9702
															2	-4	0	0.9756
															2	4	0	0.9702
															-2	-4	-1	0.9742
															-2	-4	1	0.9743
															-2	4	-1	0.9701
															-2	4	1	0.9702
															2	-4	-1	0.9757
															2	-4	1	0.9758
															2	4	-1	0.9701
															2	4	1	0.9705
															-2	-4	-2	0.9737
															-2	-4	2	0.9742
															-2	4	-2	0.9697
															-2	4	2	0.9701
															2	-4	-2	0.9753
															2	-4	2	0.9757
															2	4	-2	0.9698
															2	4	2	0.9705
															-2	-4	-3	0.9732
															-2	-4	3	0.9737
															-2	4	-3	0.9693
															-2	4	3	0.9697
															2	-4	-3	0.9748
															2	-4	3	0.9754
															2	4	-3	0.9692
															2	4	3	0.9704
															-2	-4	-4	0.9721
															-2	-4	4	0.9731
															-2	4	-4	0.9684
															-2	4	4	0.9692
															2	-4	-4	0.9741
															2	-4	4	0.9751
															2	4	-4	0.9683
															2	4	4	0.9701
															-2	-4	-5	0.9706
															-2	-4	5	0.9722
															-2	4	-5	0.9672
															-2	4	5	0.9683
															2	-4	-5	0.973
															2	-4	5	0.9741
															2	4	-5	0.9672
															2	4	5	0.9695
															-2	-5	0	0.9745
															-2	5	0	0.9692
															2	-5	0	0.9757
															2	5	0	0.9691
															-2	-5	-1	0.9743
															-2	-5	1	0.9743
															-2	5	-1	0.969
															-2	5	1	0.9693
															2	-5	-1	0.9758
															2	-5	1	0.9759
															2	5	-1	0.9688
															2	5	1	0.9692
															-2	-5	-2	0.9737
															-2	-5	2	0.9743
															-2	5	-2	0.9688
															-2	5	2	0.9691
															2	-5	-2	0.9753
															2	-5	2	0.9758
															2	5	-2	0.9685
															2	5	2	0.9694
															-2	-5	-3	0.9733
															-2	-5	3	0.9736
															-2	5	-3	0.9683
															-2	5	3	0.9687
															2	-5	-3	0.9749
															2	-5	3	0.9754
															2	5	-3	0.968
															2	5	3	0.9693
															-2	-5	-4	0.9721
															-2	-5	4	0.9732
															-2	5	-4	0.9674
															-2	5	4	0.9682
															2	-5	-4	0.9743
															2	-5	4	0.9751
															2	5	-4	0.9671
															2	5	4	0.9689
															-2	-5	-5	0.9705
															-2	-5	5	0.9722
															-2	5	-5	0.9661
															-2	5	5	0.9674
															2	-5	-5	0.9731
															2	-5	5	0.9741
															2	5	-5	0.966
															2	5	5	0.9683
															-2	-6	0	0.9743
															2	-6	0	0.9756
															-2	-6	-1	0.9741
															-2	-6	1	0.9742
															2	-6	-1	0.9757
															2	-6	1	0.9758
															-2	-6	-2	0.9736
															-2	-6	2	0.9742
															2	-6	-2	0.9753
															2	-6	2	0.9757
															-2	-6	-3	0.9731
															-2	-6	3	0.9737
															2	-6	-3	0.975
															2	-6	3	0.9753
															-2	-6	-4	0.9718
															-2	-6	4	0.9732
															2	-6	-4	0.9742
															2	-6	4	0.975
															-2	-6	-5	0.9703
															-2	-6	5	0.9722
															2	-6	-5	0.9731
															2	-6	5	0.9741
															-2	-7	0	0.9742
															2	-7	0	0.9755
															-2	-7	-1	0.974
															-2	-7	1	0.9741
															2	-7	-1	0.9756
															2	-7	1	0.9757
															-2	-7	-2	0.9734
															-2	-7	2	0.9741
															2	-7	-2	0.9752
															2	-7	2	0.9755
															-2	-7	-3	0.9728
															-2	-7	3	0.9734
															2	-7	-3	0.9749
															2	-7	3	0.9752
															-2	-7	-4	0.9716
															-2	-7	4	0.973
															2	-7	-4	0.9742
															2	-7	4	0.9748
															-2	-7	-5	0.9699
															-2	-7	5	0.9721
															2	-7	-5	0.9731
															2	-7	5	0.9738
															-2	-8	0	0.9739
															2	-8	0	0.9753
															-2	-8	-1	0.9737
															-2	-8	1	0.9738
															2	-8	-1	0.9754
															2	-8	1	0.9754
															-2	-8	-2	0.9731
															-2	-8	2	0.9739
															2	-8	-2	0.9751
															2	-8	2	0.9754
															-2	-8	-3	0.9724
															-2	-8	3	0.9733
															2	-8	-3	0.9747
															2	-8	3	0.975
															-2	-8	-4	0.9712
															-2	-8	4	0.9728
															2	-8	-4	0.9741
															2	-8	4	0.9745
															-2	-8	-5	0.9695
															-2	-8	5	0.972
															2	-8	-5	0.973
															2	-8	5	0.9736
															-2	-9	0	0.9734
															2	-9	0	0.975
															-2	-9	-1	0.9732
															-2	-9	1	0.9734
															2	-9	-1	0.9751
															2	-9	1	0.9751
															-2	-9	-2	0.9725
															-2	-9	2	0.9734
															2	-9	-2	0.9747
															2	-9	2	0.9749
															-2	-9	-3	0.9719
															-2	-9	3	0.9728
															2	-9	-3	0.9744
															2	-9	3	0.9745
															-2	-9	-4	0.9706
															-2	-9	4	0.9725
															2	-9	-4	0.9737
															2	-9	4	0.9741
															-2	-9	-5	0.9689
															-2	-9	5	0.9716
															2	-9	-5	0.9727
															2	-9	5	0.9731
															-3	0	0	0.972
															3	0	0	0.9729
															-3	0	-1	0.9718
															-3	0	1	0.9718
															3	0	-1	0.9729
															3	0	1	0.9732
															-3	0	-2	0.9712
															-3	0	2	0.9718
															3	0	-2	0.9725
															3	0	2	0.9731
															-3	0	-3	0.9706
															-3	0	3	0.9713
															3	0	-3	0.972
															3	0	3	0.973
															-3	0	-4	0.9696
															-3	0	4	0.9707
															3	0	-4	0.9713
															3	0	4	0.9727
															-3	0	-5	0.9681
															-3	0	5	0.9697
															3	0	-5	0.9702
															3	0	5	0.9719
															-3	-10	0	0.9715
															3	-10	0	0.974
															-3	-10	-1	0.9711
															-3	-10	1	0.9715
															3	-10	-1	0.9741
															3	-10	1	0.9739
															-3	-10	-2	0.9703
															-3	-10	2	0.9716
															3	-10	-2	0.9739
															3	-10	2	0.9736
															-3	-10	-3	0.9694
															-3	-10	3	0.971
															3	-10	-3	0.9736
															3	-10	3	0.9731
															-3	-10	-4	0.9679
															-3	-10	4	0.9706
															3	-10	-4	0.9731
															3	-10	4	0.9725
															-3	-10	-5	0.966
															-3	-10	5	0.9697
															3	-10	-5	0.9721
															3	-10	5	0.9714
															-3	-1	0	0.9726
															-3	1	0	0.9715
															3	-1	0	0.9736
															3	1	0	0.9723
															-3	-1	-1	0.9723
															-3	-1	1	0.9724
															-3	1	-1	0.9712
															-3	1	1	0.9713
															3	-1	-1	0.9736
															3	-1	1	0.9739
															3	1	-1	0.9722
															3	1	1	0.9726
															-3	-1	-2	0.9717
															-3	-1	2	0.9723
															-3	1	-2	0.9707
															-3	1	2	0.9713
															3	-1	-2	0.9732
															3	-1	2	0.9738
															3	1	-2	0.9719
															3	1	2	0.9725
															-3	-1	-3	0.9711
															-3	-1	3	0.9718
															-3	1	-3	0.9702
															-3	1	3	0.9708
															3	-1	-3	0.9727
															3	-1	3	0.9736
															3	1	-3	0.9713
															3	1	3	0.9724
															-3	-1	-4	0.97
															-3	-1	4	0.9712
															-3	1	-4	0.9692
															-3	1	4	0.9701
															3	-1	-4	0.972
															3	-1	4	0.9732
															3	1	-4	0.9705
															3	1	4	0.9722
															-3	-1	-5	0.9685
															-3	-1	5	0.9701
															-3	1	-5	0.9677
															-3	1	5	0.9692
															3	-1	-5	0.9709
															3	-1	5	0.9725
															3	1	-5	0.9695
															3	1	5	0.9714
															-3	-2	0	0.973
															-3	2	0	0.9709
															3	-2	0	0.9742
															3	2	0	0.9716
															-3	-2	-1	0.9727
															-3	-2	1	0.9727
															-3	2	-1	0.9707
															-3	2	1	0.9708
															3	-2	-1	0.9743
															3	-2	1	0.9745
															3	2	-1	0.9714
															3	2	1	0.9719
															-3	-2	-2	0.9721
															-3	-2	2	0.9727
															-3	2	-2	0.9703
															-3	2	2	0.9707
															3	-2	-2	0.9739
															3	-2	2	0.9742
															3	2	-2	0.971
															3	2	2	0.9717
															-3	-2	-3	0.9715
															-3	-2	3	0.9722
															-3	2	-3	0.9697
															-3	2	3	0.9702
															3	-2	-3	0.9734
															3	-2	3	0.9741
															3	2	-3	0.9705
															3	2	3	0.9717
															-3	-2	-4	0.9703
															-3	-2	4	0.9715
															-3	2	-4	0.9687
															-3	2	4	0.9696
															3	-2	-4	0.9727
															3	-2	4	0.9738
															3	2	-4	0.9697
															3	2	4	0.9715
															-3	-2	-5	0.9689
															-3	-2	5	0.9705
															-3	2	-5	0.9673
															-3	2	5	0.9686
															3	-2	-5	0.9716
															3	-2	5	0.9729
															3	2	-5	0.9686
															3	2	5	0.9708
															-3	-3	0	0.9732
															-3	3	0	0.9703
															3	-3	0	0.9746
															3	3	0	0.9706
															-3	-3	-1	0.973
															-3	-3	1	0.973
															-3	3	-1	0.9701
															-3	3	1	0.9702
															3	-3	-1	0.9747
															3	-3	1	0.9748
															3	3	-1	0.9704
															3	3	1	0.9709
															-3	-3	-2	0.9723
															-3	-3	2	0.9731
															-3	3	-2	0.9696
															-3	3	2	0.97
															3	-3	-2	0.9743
															3	-3	2	0.9746
															3	3	-2	0.9701
															3	3	2	0.9708
															-3	-3	-3	0.9717
															-3	-3	3	0.9724
															-3	3	-3	0.9691
															-3	3	3	0.9695
															3	-3	-3	0.9738
															3	-3	3	0.9744
															3	3	-3	0.9695
															3	3	3	0.9708
															-3	-3	-4	0.9705
															-3	-3	4	0.9718
															-3	3	-4	0.9681
															-3	3	4	0.9689
															3	-3	-4	0.9732
															3	-3	4	0.9742
															3	3	-4	0.9686
															3	3	4	0.9705
															-3	-3	-5	0.9689
															-3	-3	5	0.9708
															-3	3	-5	0.9667
															-3	3	5	0.968
															3	-3	-5	0.972
															3	-3	5	0.9732
															3	3	-5	0.9676
															3	3	5	0.9699
															-3	-4	0	0.9733
															-3	4	0	0.9693
															3	-4	0	0.9747
															3	4	0	0.9694
															-3	-4	-1	0.973
															-3	-4	1	0.9731
															-3	4	-1	0.9691
															-3	4	1	0.9692
															3	-4	-1	0.9749
															3	-4	1	0.975
															3	4	-1	0.9692
															3	4	1	0.9696
															-3	-4	-2	0.9724
															-3	-4	2	0.9731
															-3	4	-2	0.9686
															-3	4	2	0.969
															3	-4	-2	0.9746
															3	-4	2	0.9748
															3	4	-2	0.9688
															3	4	2	0.9697
															-3	-4	-3	0.9717
															-3	-4	3	0.9724
															-3	4	-3	0.9681
															-3	4	3	0.9686
															3	-4	-3	0.9741
															3	-4	3	0.9746
															3	4	-3	0.9683
															3	4	3	0.9697
															-3	-4	-4	0.9704
															-3	-4	4	0.9719
															-3	4	-4	0.9672
															-3	4	4	0.968
															3	-4	-4	0.9734
															3	-4	4	0.9742
															3	4	-4	0.9674
															3	4	4	0.9695
															-3	-4	-5	0.9687
															-3	-4	5	0.9709
															-3	4	-5	0.9659
															-3	4	5	0.9671
															3	-4	-5	0.9724
															3	-4	5	0.9732
															3	4	-5	0.9664
															3	4	5	0.9688
															-3	-5	0	0.9732
															-3	5	0	0.9683
															3	-5	0	0.975
															3	5	0	0.9682
															-3	-5	-1	0.973
															-3	-5	1	0.973
															-3	5	-1	0.9682
															-3	5	1	0.9684
															3	-5	-1	0.9751
															3	-5	1	0.9751
															3	5	-1	0.9679
															3	5	1	0.9683
															-3	-5	-2	0.9723
															-3	-5	2	0.973
															-3	5	-2	0.9678
															-3	5	2	0.9681
															3	-5	-2	0.9747
															3	-5	2	0.9749
															3	5	-2	0.9675
															3	5	2	0.9684
															-3	-5	-3	0.9716
															-3	-5	3	0.9725
															-3	5	-3	0.9672
															-3	5	3	0.9677
															3	-5	-3	0.9743
															3	-5	3	0.9746
															3	5	-3	0.9671
															3	5	3	0.9685
															-3	-5	-4	0.9702
															-3	-5	4	0.9719
															-3	5	-4	0.9664
															-3	5	4	0.9672
															3	-5	-4	0.9736
															3	-5	4	0.9741
															3	5	-4	0.9661
															3	5	4	0.9682
															-3	-5	-5	0.9685
															-3	-5	5	0.9709
															-3	5	-5	0.965
															-3	5	5	0.9662
															3	-5	-5	0.9726
															3	-5	5	0.9732
															3	5	-5	0.965
															3	5	5	0.9677
															-3	-6	0	0.9731
															3	-6	0	0.975
															-3	-6	-1	0.9728
															-3	-6	1	0.9729
															3	-6	-1	0.9751
															3	-6	1	0.9751
															-3	-6	-2	0.9721
															-3	-6	2	0.973
															3	-6	-2	0.9748
															3	-6	2	0.9749
															-3	-6	-3	0.9713
															-3	-6	3	0.9724
															3	-6	-3	0.9744
															3	-6	3	0.9746
															-3	-6	-4	0.97
															-3	-6	4	0.9719
															3	-6	-4	0.9737
															3	-6	4	0.9742
															-3	-6	-5	0.9682
															-3	-6	5	0.9708
															3	-6	-5	0.9728
															3	-6	5	0.9732
															-3	-7	0	0.9729
															3	-7	0	0.975
															-3	-7	-1	0.9726
															-3	-7	1	0.9728
															3	-7	-1	0.9751
															3	-7	1	0.975
															-3	-7	-2	0.9718
															-3	-7	2	0.9729
															3	-7	-2	0.9747
															3	-7	2	0.9748
															-3	-7	-3	0.971
															-3	-7	3	0.9723
															3	-7	-3	0.9744
															3	-7	3	0.9744
															-3	-7	-4	0.9697
															-3	-7	4	0.9716
															3	-7	-4	0.9737
															3	-7	4	0.9739
															-3	-7	-5	0.9679
															-3	-7	5	0.9708
															3	-7	-5	0.9727
															3	-7	5	0.973
															-3	-8	0	0.9727
															3	-8	0	0.9747
															-3	-8	-1	0.9723
															-3	-8	1	0.9725
															3	-8	-1	0.9749
															3	-8	1	0.9748
															-3	-8	-2	0.9715
															-3	-8	2	0.9726
															3	-8	-2	0.9745
															3	-8	2	0.9745
															-3	-8	-3	0.9706
															-3	-8	3	0.972
															3	-8	-3	0.9742
															3	-8	3	0.9741
															-3	-8	-4	0.9692
															-3	-8	4	0.9715
															3	-8	-4	0.9736
															3	-8	4	0.9735
															-3	-8	-5	0.9673
															-3	-8	5	0.9706
															3	-8	-5	0.9726
															3	-8	5	0.9726
															-3	-9	0	0.9722
															3	-9	0	0.9744
															-3	-9	-1	0.9718
															-3	-9	1	0.972
															3	-9	-1	0.9746
															3	-9	1	0.9744
															-3	-9	-2	0.971
															-3	-9	2	0.9721
															3	-9	-2	0.9742
															3	-9	2	0.974
															-3	-9	-3	0.9701
															-3	-9	3	0.9716
															3	-9	-3	0.9739
															3	-9	3	0.9737
															-3	-9	-4	0.9686
															-3	-9	4	0.971
															3	-9	-4	0.9733
															3	-9	4	0.9731
															-3	-9	-5	0.9668
															-3	-9	5	0.9702
															3	-9	-5	0.9724
															3	-9	5	0.972
															-4	0	0	0.9705
															4	0	0	0.9717
															-4	0	-1	0.9701
															-4	0	1	0.9703
															4	0	-1	0.9715
															4	0	1	0.972
															-4	0	-2	0.9697
															-4	0	2	0.9702
															4	0	-2	0.9712
															4	0	2	0.9718
															-4	0	-3	0.9691
															-4	0	3	0.9697
															4	0	-3	0.9707
															4	0	3	0.9717
															-4	0	-4	0.9679
															-4	0	4	0.969
															4	0	-4	0.9698
															4	0	4	0.9713
															-4	0	-5	0.9663
															-4	0	5	0.9681
															4	0	-5	0.9688
															4	0	5	0.9705
															-4	-10	0	0.9699
															4	-10	0	0.9729
															-4	-10	-1	0.9694
															-4	-10	1	0.9698
															4	-10	-1	0.973
															4	-10	1	0.9728
															-4	-10	-2	0.9684
															-4	-10	2	0.9701
															4	-10	-2	0.973
															4	-10	2	0.9725
															-4	-10	-3	0.9673
															-4	-10	3	0.9696
															4	-10	-3	0.9727
															4	-10	3	0.9718
															-4	-10	-4	0.9658
															-4	-10	4	0.9692
															4	-10	-4	0.9723
															4	-10	4	0.971
															-4	-10	-5	0.9638
															-4	-10	5	0.9683
															4	-10	-5	0.9714
															4	-10	5	0.9697
															-4	-1	0	0.971
															-4	1	0	0.97
															4	-1	0	0.9724
															4	1	0	0.971
															-4	-1	-1	0.9707
															-4	-1	1	0.9707
															-4	1	-1	0.9697
															-4	1	1	0.9699
															4	-1	-1	0.9723
															4	-1	1	0.9727
															4	1	-1	0.9708
															4	1	1	0.9713
															-4	-1	-2	0.9701
															-4	-1	2	0.9707
															-4	1	-2	0.9692
															-4	1	2	0.9697
															4	-1	-2	0.972
															4	-1	2	0.9725
															4	1	-2	0.9704
															4	1	2	0.9711
															-4	-1	-3	0.9694
															-4	-1	3	0.9702
															-4	1	-3	0.9686
															-4	1	3	0.9692
															4	-1	-3	0.9714
															4	-1	3	0.9724
															4	1	-3	0.9699
															4	1	3	0.9711
															-4	-1	-4	0.9682
															-4	-1	4	0.9695
															-4	1	-4	0.9675
															-4	1	4	0.9685
															4	-1	-4	0.9706
															4	-1	4	0.9718
															4	1	-4	0.969
															4	1	4	0.9707
															-4	-1	-5	0.9666
															-4	-1	5	0.9685
															-4	1	-5	0.966
															-4	1	5	0.9677
															4	-1	-5	0.9696
															4	-1	5	0.9711
															4	1	-5	0.968
															4	1	5	0.97
															-4	-2	0	0.9713
															-4	2	0	0.9694
															4	-2	0	0.973
															4	2	0	0.9701
															-4	-2	-1	0.9709
															-4	-2	1	0.971
															-4	2	-1	0.9692
															-4	2	1	0.9693
															4	-2	-1	0.9729
															4	-2	1	0.9732
															4	2	-1	0.9698
															4	2	1	0.9704
															-4	-2	-2	0.9703
															-4	-2	2	0.9711
															-4	2	-2	0.9687
															-4	2	2	0.9692
															4	-2	-2	0.9726
															4	-2	2	0.973
															4	2	-2	0.9695
															4	2	2	0.9703
															-4	-2	-3	0.9696
															-4	-2	3	0.9705
															-4	2	-3	0.9681
															-4	2	3	0.9687
															4	-2	-3	0.972
															4	-2	3	0.9728
															4	2	-3	0.969
															4	2	3	0.9703
															-4	-2	-4	0.9684
															-4	-2	4	0.9698
															-4	2	-4	0.967
															-4	2	4	0.9681
															4	-2	-4	0.9713
															4	-2	4	0.9723
															4	2	-4	0.9681
															4	2	4	0.9699
															-4	-2	-5	0.9667
															-4	-2	5	0.9689
															-4	2	-5	0.9655
															-4	2	5	0.9672
															4	-2	-5	0.9703
															4	-2	5	0.9714
															4	2	-5	0.967
															4	2	5	0.9693
															-4	-3	0	0.9714
															-4	3	0	0.9687
															4	-3	0	0.9734
															4	3	0	0.9691
															-4	-3	-1	0.9711
															-4	-3	1	0.9711
															-4	3	-1	0.9685
															-4	3	1	0.9686
															4	-3	-1	0.9733
															4	-3	1	0.9736
															4	3	-1	0.9687
															4	3	1	0.9693
															-4	-3	-2	0.9704
															-4	-3	2	0.9712
															-4	3	-2	0.968
															-4	3	2	0.9685
															4	-3	-2	0.973
															4	-3	2	0.9734
															4	3	-2	0.9684
															4	3	2	0.9694
															-4	-3	-3	0.9697
															-4	-3	3	0.9706
															-4	3	-3	0.9674
															-4	3	3	0.9681
															4	-3	-3	0.9725
															4	-3	3	0.9732
															4	3	-3	0.9679
															4	3	3	0.9693
															-4	-3	-4	0.9684
															-4	-3	4	0.9699
															-4	3	-4	0.9664
															-4	3	4	0.9675
															4	-3	-4	0.9718
															4	-3	4	0.9726
															4	3	-4	0.967
															4	3	4	0.9689
															-4	-3	-5	0.9667
															-4	-3	5	0.969
															-4	3	-5	0.965
															-4	3	5	0.9665
															4	-3	-5	0.9708
															4	-3	5	0.9716
															4	3	-5	0.9659
															4	3	5	0.9683
															-4	-4	0	0.9715
															-4	4	0	0.968
															4	-4	0	0.9737
															4	4	0	0.968
															-4	-4	-1	0.9711
															-4	-4	1	0.9712
															-4	4	-1	0.9678
															-4	4	1	0.9679
															4	-4	-1	0.9737
															4	-4	1	0.9739
															4	4	-1	0.9676
															4	4	1	0.9681
															-4	-4	-2	0.9704
															-4	-4	2	0.9713
															-4	4	-2	0.9673
															-4	4	2	0.9677
															4	-4	-2	0.9734
															4	-4	2	0.9736
															4	4	-2	0.9672
															4	4	2	0.9682
															-4	-4	-3	0.9696
															-4	-4	3	0.9708
															-4	4	-3	0.9667
															-4	4	3	0.9673
															4	-4	-3	0.9729
															4	-4	3	0.9733
															4	4	-3	0.9668
															4	4	3	0.9683
															-4	-4	-4	0.9683
															-4	-4	4	0.9702
															-4	4	-4	0.9658
															-4	4	4	0.9668
															4	-4	-4	0.9722
															4	-4	4	0.9728
															4	4	-4	0.9658
															4	4	4	0.9681
															-4	-4	-5	0.9665
															-4	-4	5	0.9692
															-4	4	-5	0.9644
															-4	4	5	0.9658
															4	-4	-5	0.9712
															4	-4	5	0.9718
															4	4	-5	0.9647
															4	4	5	0.9674
															-4	-5	0	0.9715
															-4	5	0	0.9672
															4	-5	0	0.9739
															4	5	0	0.9668
															-4	-5	-1	0.9711
															-4	-5	1	0.9713
															-4	5	-1	0.967
															-4	5	1	0.9672
															4	-5	-1	0.9739
															4	-5	1	0.9741
															4	5	-1	0.9665
															4	5	1	0.967
															-4	-5	-2	0.9704
															-4	-5	2	0.9714
															-4	5	-2	0.9666
															-4	5	2	0.967
															4	-5	-2	0.9737
															4	-5	2	0.9738
															4	5	-2	0.9661
															4	5	2	0.9671
															-4	-5	-3	0.9696
															-4	-5	3	0.9709
															-4	5	-3	0.966
															-4	5	3	0.9665
															4	-5	-3	0.9732
															4	-5	3	0.9736
															4	5	-3	0.9656
															4	5	3	0.9672
															-4	-5	-4	0.9681
															-4	-5	4	0.9703
															-4	5	-4	0.9651
															-4	5	4	0.9659
															4	-5	-4	0.9726
															4	-5	4	0.9729
															4	5	-4	0.9647
															4	5	4	0.9668
															-4	-5	-5	0.9663
															-4	-5	5	0.9693
															-4	5	-5	0.9637
															-4	5	5	0.9651
															4	-5	-5	0.9716
															4	-5	5	0.9717
															4	5	-5	0.9635
															4	5	5	0.9663
															-4	-6	0	0.9714
															4	-6	0	0.974
															-4	-6	-1	0.971
															-4	-6	1	0.9712
															4	-6	-1	0.9741
															4	-6	1	0.9741
															-4	-6	-2	0.9703
															-4	-6	2	0.9714
															4	-6	-2	0.9739
															4	-6	2	0.9739
															-4	-6	-3	0.9693
															-4	-6	3	0.9709
															4	-6	-3	0.9734
															4	-6	3	0.9735
															-4	-6	-4	0.9679
															-4	-6	4	0.9702
															4	-6	-4	0.9728
															4	-6	4	0.9727
															-4	-6	-5	0.9661
															-4	-6	5	0.9693
															4	-6	-5	0.9718
															4	-6	5	0.9716
															-4	-7	0	0.9713
															4	-7	0	0.9739
															-4	-7	-1	0.9707
															-4	-7	1	0.971
															4	-7	-1	0.974
															4	-7	1	0.9741
															-4	-7	-2	0.9699
															-4	-7	2	0.9712
															4	-7	-2	0.9738
															4	-7	2	0.9738
															-4	-7	-3	0.969
															-4	-7	3	0.9707
															4	-7	-3	0.9734
															4	-7	3	0.9732
															-4	-7	-4	0.9675
															-4	-7	4	0.9701
															4	-7	-4	0.9728
															4	-7	4	0.9726
															-4	-7	-5	0.9655
															-4	-7	5	0.9691
															4	-7	-5	0.9719
															4	-7	5	0.9714
															-4	-8	0	0.9709
															4	-8	0	0.9737
															-4	-8	-1	0.9704
															-4	-8	1	0.9708
															4	-8	-1	0.9738
															4	-8	1	0.9738
															-4	-8	-2	0.9695
															-4	-8	2	0.971
															4	-8	-2	0.9736
															4	-8	2	0.9734
															-4	-8	-3	0.9685
															-4	-8	3	0.9705
															4	-8	-3	0.9733
															4	-8	3	0.973
															-4	-8	-4	0.967
															-4	-8	4	0.9699
															4	-8	-4	0.9728
															4	-8	4	0.9722
															-4	-8	-5	0.965
															-4	-8	5	0.969
															4	-8	-5	0.9718
															4	-8	5	0.971
															-4	-9	0	0.9705
															4	-9	0	0.9733
															-4	-9	-1	0.97
															-4	-9	1	0.9704
															4	-9	-1	0.9735
															4	-9	1	0.9733
															-4	-9	-2	0.969
															-4	-9	2	0.9706
															4	-9	-2	0.9734
															4	-9	2	0.973
															-4	-9	-3	0.968
															-4	-9	3	0.9701
															4	-9	-3	0.973
															4	-9	3	0.9725
															-4	-9	-4	0.9665
															-4	-9	4	0.9696
															4	-9	-4	0.9726
															4	-9	4	0.9717
															-4	-9	-5	0.9645
															-4	-9	5	0.9687
															4	-9	-5	0.9716
															4	-9	5	0.9705
															-5	0	0	0.9689
															5	0	0	0.9703
															-5	0	-1	0.9685
															-5	0	1	0.9686
															5	0	-1	0.97
															5	0	1	0.9705
															-5	0	-2	0.9679
															-5	0	2	0.9686
															5	0	-2	0.9698
															5	0	2	0.9703
															-5	0	-3	0.9672
															-5	0	3	0.9681
															5	0	-3	0.9693
															5	0	3	0.9701
															-5	0	-4	0.966
															-5	0	4	0.9674
															5	0	-4	0.9684
															5	0	4	0.9695
															-5	0	-5	0.9643
															-5	0	5	0.9666
															5	0	-5	0.9673
															5	0	5	0.9687
															-5	-10	0	0.968
															5	-10	0	0.9716
															-5	-10	-1	0.9672
															-5	-10	1	0.9679
															5	-10	-1	0.9716
															5	-10	1	0.9713
															-5	-10	-2	0.9663
															-5	-10	2	0.9683
															5	-10	-2	0.9716
															5	-10	2	0.9708
															-5	-10	-3	0.9651
															-5	-10	3	0.968
															5	-10	-3	0.9714
															5	-10	3	0.9701
															-5	-10	-4	0.9635
															-5	-10	4	0.9675
															5	-10	-4	0.971
															5	-10	4	0.969
															-5	-10	-5	0.9614
															-5	-10	5	0.9668
															5	-10	-5	0.9702
															5	-10	5	0.9675
															-5	-1	0	0.9692
															-5	1	0	0.9684
															5	-1	0	0.971
															5	1	0	0.9694
															-5	-1	-1	0.9688
															-5	-1	1	0.9689
															-5	1	-1	0.9681
															-5	1	1	0.9682
															5	-1	-1	0.9707
															5	-1	1	0.9712
															5	1	-1	0.9691
															5	1	1	0.9696
															-5	-1	-2	0.9682
															-5	-1	2	0.9689
															-5	1	-2	0.9675
															-5	1	2	0.9681
															5	-1	-2	0.9705
															5	-1	2	0.971
															5	1	-2	0.9688
															5	1	2	0.9695
															-5	-1	-3	0.9675
															-5	-1	3	0.9683
															-5	1	-3	0.9669
															-5	1	3	0.9676
															5	-1	-3	0.97
															5	-1	3	0.9707
															5	1	-3	0.9684
															5	1	3	0.9694
															-5	-1	-4	0.9661
															-5	-1	4	0.9677
															-5	1	-4	0.9656
															-5	1	4	0.967
															5	-1	-4	0.9692
															5	-1	4	0.9701
															5	1	-4	0.9674
															5	1	4	0.9688
															-5	-1	-5	0.9644
															-5	-1	5	0.9668
															-5	1	-5	0.964
															-5	1	5	0.9662
															5	-1	-5	0.9681
															5	-1	5	0.9692
															5	1	-5	0.9664
															5	1	5	0.9681
															-5	-2	0	0.9694
															-5	2	0	0.9679
															5	-2	0	0.9716
															5	2	0	0.9685
															-5	-2	-1	0.969
															-5	-2	1	0.9692
															-5	2	-1	0.9676
															-5	2	1	0.9677
															5	-2	-1	0.9713
															5	-2	1	0.9717
															5	2	-1	0.9681
															5	2	1	0.9686
															-5	-2	-2	0.9684
															-5	-2	2	0.9691
															-5	2	-2	0.9671
															-5	2	2	0.9676
															5	-2	-2	0.9711
															5	-2	2	0.9714
															5	2	-2	0.9677
															5	2	2	0.9685
															-5	-2	-3	0.9675
															-5	-2	3	0.9685
															-5	2	-3	0.9664
															-5	2	3	0.9671
															5	-2	-3	0.9706
															5	-2	3	0.9712
															5	2	-3	0.9673
															5	2	3	0.9685
															-5	-2	-4	0.9662
															-5	-2	4	0.968
															-5	2	-4	0.9653
															-5	2	4	0.9665
															5	-2	-4	0.9698
															5	-2	4	0.9704
															5	2	-4	0.9664
															5	2	4	0.9681
															-5	-2	-5	0.9644
															-5	-2	5	0.9671
															-5	2	-5	0.9638
															-5	2	5	0.9657
															5	-2	-5	0.9688
															5	-2	5	0.9695
															5	2	-5	0.9653
															5	2	5	0.9673
															-5	-3	0	0.9695
															-5	3	0	0.9673
															5	-3	0	0.972
															5	3	0	0.9675
															-5	-3	-1	0.9692
															-5	-3	1	0.9693
															-5	3	-1	0.967
															-5	3	1	0.9672
															5	-3	-1	0.9719
															5	-3	1	0.9722
															5	3	-1	0.9672
															5	3	1	0.9676
															-5	-3	-2	0.9684
															-5	-3	2	0.9693
															-5	3	-2	0.9666
															-5	3	2	0.9671
															5	-3	-2	0.9717
															5	-3	2	0.9718
															5	3	-2	0.9667
															5	3	2	0.9676
															-5	-3	-3	0.9676
															-5	-3	3	0.9688
															-5	3	-3	0.9659
															-5	3	3	0.9665
															5	-3	-3	0.9712
															5	-3	3	0.9716
															5	3	-3	0.9663
															5	3	3	0.9676
															-5	-3	-4	0.9662
															-5	-3	4	0.9681
															-5	3	-4	0.9649
															-5	3	4	0.966
															5	-3	-4	0.9704
															5	-3	4	0.9708
															5	3	-4	0.9654
															5	3	4	0.9673
															-5	-3	-5	0.9644
															-5	-3	5	0.9672
															-5	3	-5	0.9633
															-5	3	5	0.9651
															5	-3	-5	0.9694
															5	-3	5	0.9697
															5	3	-5	0.9642
															5	3	5	0.9666
															-5	-4	0	0.9696
															-5	4	0	0.9666
															5	-4	0	0.9724
															5	4	0	0.9664
															-5	-4	-1	0.9692
															-5	-4	1	0.9694
															-5	4	-1	0.9663
															-5	4	1	0.9666
															5	-4	-1	0.9723
															5	-4	1	0.9725
															5	4	-1	0.9662
															5	4	1	0.9665
															-5	-4	-2	0.9684
															-5	-4	2	0.9694
															-5	4	-2	0.966
															-5	4	2	0.9664
															5	-4	-2	0.9721
															5	-4	2	0.9721
															5	4	-2	0.9656
															5	4	2	0.9666
															-5	-4	-3	0.9675
															-5	-4	3	0.969
															-5	4	-3	0.9654
															-5	4	3	0.9659
															5	-4	-3	0.9716
															5	-4	3	0.9718
															5	4	-3	0.9652
															5	4	3	0.9666
															-5	-4	-4	0.9661
															-5	-4	4	0.9683
															-5	4	-4	0.9643
															-5	4	4	0.9653
															5	-4	-4	0.9709
															5	-4	4	0.9709
															5	4	-4	0.9644
															5	4	4	0.9663
															-5	-4	-5	0.9643
															-5	-4	5	0.9674
															-5	4	-5	0.9629
															-5	4	5	0.9646
															5	-4	-5	0.9699
															5	-4	5	0.9697
															5	4	-5	0.9632
															5	4	5	0.9657
															-5	-5	0	0.9696
															-5	5	0	0.9659
															5	-5	0	0.9726
															5	5	0	0.9654
															-5	-5	-1	0.9691
															-5	-5	1	0.9694
															-5	5	-1	0.9655
															-5	5	1	0.9658
															5	-5	-1	0.9725
															5	-5	1	0.9726
															5	5	-1	0.9651
															5	5	1	0.9654
															-5	-5	-2	0.9683
															-5	-5	2	0.9695
															-5	5	-2	0.9651
															-5	5	2	0.9657
															5	-5	-2	0.9723
															5	-5	2	0.9722
															5	5	-2	0.9645
															5	5	2	0.9656
															-5	-5	-3	0.9674
															-5	-5	3	0.969
															-5	5	-3	0.9645
															-5	5	3	0.9652
															5	-5	-3	0.9718
															5	-5	3	0.9718
															5	5	-3	0.9641
															5	5	3	0.9655
															-5	-5	-4	0.9659
															-5	-5	4	0.9684
															-5	5	-4	0.9636
															-5	5	4	0.9647
															5	-5	-4	0.9712
															5	-5	4	0.9709
															5	5	-4	0.9633
															5	5	4	0.9653
															-5	-5	-5	0.964
															-5	-5	5	0.9675
															-5	5	-5	0.9621
															-5	5	5	0.964
															5	-5	-5	0.9702
															5	-5	5	0.9696
															5	5	-5	0.962
															5	5	5	0.9647
															-5	-6	0	0.9695
															5	-6	0	0.9726
															-5	-6	-1	0.9689
															-5	-6	1	0.9693
															5	-6	-1	0.9726
															5	-6	1	0.9726
															-5	-6	-2	0.9681
															-5	-6	2	0.9694
															5	-6	-2	0.9724
															5	-6	2	0.9722
															-5	-6	-3	0.9671
															-5	-6	3	0.969
															5	-6	-3	0.9719
															5	-6	3	0.9716
															-5	-6	-4	0.9656
															-5	-6	4	0.9684
															5	-6	-4	0.9714
															5	-6	4	0.9708
															-5	-6	-5	0.9636
															-5	-6	5	0.9675
															5	-6	-5	0.9705
															5	-6	5	0.9694
															-5	-7	0	0.9692
															5	-7	0	0.9725
															-5	-7	-1	0.9686
															-5	-7	1	0.9691
															5	-7	-1	0.9725
															5	-7	1	0.9725
															-5	-7	-2	0.9678
															-5	-7	2	0.9692
															5	-7	-2	0.9724
															5	-7	2	0.972
															-5	-7	-3	0.9667
															-5	-7	3	0.9688
															5	-7	-3	0.972
															5	-7	3	0.9715
															-5	-7	-4	0.9651
															-5	-7	4	0.9683
															5	-7	-4	0.9714
															5	-7	4	0.9704
															-5	-7	-5	0.9631
															-5	-7	5	0.9674
															5	-7	-5	0.9706
															5	-7	5	0.9691
															-5	-8	0	0.9689
															5	-8	0	0.9723
															-5	-8	-1	0.9683
															-5	-8	1	0.9688
															5	-8	-1	0.9724
															5	-8	1	0.9723
															-5	-8	-2	0.9674
															-5	-8	2	0.969
															5	-8	-2	0.9723
															5	-8	2	0.9717
															-5	-8	-3	0.9663
															-5	-8	3	0.9686
															5	-8	-3	0.9719
															5	-8	3	0.9712
															-5	-8	-4	0.9647
															-5	-8	4	0.9681
															5	-8	-4	0.9715
															5	-8	4	0.9701
															-5	-8	-5	0.9626
															-5	-8	5	0.9673
															5	-8	-5	0.9707
															5	-8	5	0.9687
															-5	-9	0	0.9684
															5	-9	0	0.972
															-5	-9	-1	0.9678
															-5	-9	1	0.9684
															5	-9	-1	0.9721
															5	-9	1	0.9718
															-5	-9	-2	0.9669
															-5	-9	2	0.9687
															5	-9	-2	0.972
															5	-9	2	0.9714
															-5	-9	-3	0.9657
															-5	-9	3	0.9684
															5	-9	-3	0.9717
															5	-9	3	0.9707
															-5	-9	-4	0.9641
															-5	-9	4	0.9679
															5	-9	-4	0.9713
															5	-9	4	0.9695
															-5	-9	-5	0.962
															-5	-9	5	0.9672
															5	-9	-5	0.9705
															5	-9	5	0.9682
